# Supplementary material for: The influence of speed and size on avian terrestrial locomotor biomechanics: Predicting locomotion in extinct theropod dinosaurs
Source: PLoS One. 2018 Feb 21;13(2):e0192172. doi: 10.1371/journal.pone.0192172 (PMC5821450; doi:10.1371/journal.pone.0192172)
Supplement: S1 Code — (TXT) [file pone.0192172.s002.txt]

function BIRDS_model

% This script calculates various kinematic and kinetic parameters according
% to the BIRDS model equations derived in the study. Define the input values
% as follows:
% (a) Body mass on line 14, in kilograms;
% (b) Leg length on line 15, in metres;
% (c) Speed on line 16, in metres/second.
% If you use this script in your own work, please cite the paper. The
% example values below are for an eight tonne Tyrannosaurus, with leg
% length 3.1 m, moving at 5 m/s.

%% Enter input values here
Mass=8000;
LegLength=3.1;
Speed=5;

%% Run calculations
%Kinematic parameters
    DC=10^(-0.6306*log10(LegLength)-1.1332);
    HipHeight=LegLength*(1-DC);
    RelativeSpeed=Speed/(sqrt(9.81*HipHeight));

    DutyFactor=0.52780422375284*RelativeSpeed^-0.365104752160947;

    tStance_a=-0.184074409*log10(Mass)+1.426471397;
    tStance_b=-0.072544333*log10(Mass)-0.826566689;
    Relative_tStance=tStance_a*RelativeSpeed^tStance_b;
    tStance=Relative_tStance*sqrt(HipHeight/9.81);

    S_a=-0.222578494270505*log10(Mass)+1.49567259057578;
    S_b=-0.105806577317077*log10(Mass)+1.20037956807526;
    Relative_S=S_a*RelativeSpeed+S_b;
    StrideLength=Relative_S*HipHeight;

%GRF profile
    Time=0:0.0001:tStance;
    NormallizedTime=Time/(Time(length(Time)));

    Xa2=-0.008199349*RelativeSpeed^3.099650552-0.165;
    Xa3=-0.059340248*RelativeSpeed-0.028882861;
    Xa4=-0.004377519*RelativeSpeed-0.027543081;
    Xa5=-0.000810664*RelativeSpeed-0.032737775;

    Za1=0.589745469*RelativeSpeed+0.872533513;
    Za2=0.889920213*RelativeSpeed^0.43699952-0.532;
    Za3=-0.216181615*RelativeSpeed+0.312681842;
    Za4=-0.069263155*RelativeSpeed+0.140078995;
    Za5=0.003256995*RelativeSpeed-0.045581897;
    Za6=-0.026357637*RelativeSpeed+0.022511977;

    FourierForceX=Xa2*sin(2*pi*NormallizedTime)+Xa3*sin(3*pi*NormallizedTime)+Xa4*sin(4*pi*NormallizedTime)+Xa5*sin(5*pi*NormallizedTime);
    ForceX=FourierForceX*Mass*9.81;
    
    FourierForceZ=Za1*sin(pi*NormallizedTime)+Za2*sin(2*pi*NormallizedTime)+Za3*sin(3*pi*NormallizedTime)+Za4*sin(4*pi*NormallizedTime)+Za5*sin(5*pi*NormallizedTime)+Za6*sin(6*pi*NormallizedTime);
    ForceZ=FourierForceZ*Mass*9.81;
    ImpulseZ=trapz(ForceZ)/10000;
    HalfBodyImpulse=0.5*(Mass*9.81)*(tStance/DutyFactor);
    Alpha=HalfBodyImpulse/ImpulseZ;
    ForceZ=Alpha*ForceZ;

    
%Energetics of the whole-body centre of mass
    stanceduration=length(Time);
    tStride=tStance/DutyFactor;
    stridesamples=round(stanceduration/DutyFactor);
    phaseshift=round(stridesamples/2);

    %Generate force profile for foot 1
    swingzeroes1=zeros([1 (stridesamples-stanceduration)]);
    Xprofilefoot1=horzcat(ForceX,swingzeroes1);
    Zprofilefoot1=horzcat(ForceZ,swingzeroes1);

    %Generate force profile for foot 2
    if DutyFactor>0.5,
            firstcomponentX=ForceX(1:phaseshift);
            secondcomponentX=ForceX(phaseshift+1:length(ForceX));
            swingzeroes2=zeros([1 stridesamples-(length(firstcomponentX)+length(secondcomponentX))]);
            Xprofilefoot2=horzcat(secondcomponentX,swingzeroes2,firstcomponentX);
            firstcomponentZ=ForceZ(1:phaseshift);
            secondcomponentZ=ForceZ(phaseshift+1:length(ForceZ));
            Zprofilefoot2=horzcat(secondcomponentZ,swingzeroes2,firstcomponentZ);
    elseif  DutyFactor==0.5
            swingzeroes2=zeros([1 stanceduration]);
            Xprofilefoot2=horzcat(swingzeroes2,ForceX);
            Zprofilefoot2=horzcat(swingzeroes2,ForceZ);
    else    swingzeroes2a=zeros([1 phaseshift]);
            swingzeroes2b=zeros([1 stridesamples-(stanceduration+phaseshift)]);
            Xprofilefoot2=horzcat(swingzeroes2a,ForceX,swingzeroes2b);
            Zprofilefoot2=horzcat(swingzeroes2a,ForceZ,swingzeroes2b);
    end

    %Generate the total force profile across one stride
    totalXprofile=Xprofilefoot1+Xprofilefoot2;
    totalZprofile=Zprofilefoot1+Zprofilefoot2;

    %Instantaneous acceleration of the whole-body centre of mass
    aX=totalXprofile/Mass;
    aZ=(totalZprofile-Mass*9.81)/Mass;

    %Vertical velocity of the whole-body centre of mass at the beginning
    %of the stride
    IaZ=cumtrapz(aZ)/10000;
    IIaZ=trapz(IaZ)/10000;
    uZ=-1*IIaZ/tStride;

    %Instantaneous velocity of the whole-body centre of mass
    vX=cumtrapz(aX)/10000+RelativeSpeed*sqrt(9.81*HipHeight);
    vZ=cumtrapz(aZ)/10000+uZ;

    %Instantaneous vertical displacement of whole-body centre of mass
    dZ=cumtrapz(vZ)/10000;

    %Kinetic and potential energy fluctuations
    KEx=(Mass/2)*(vX).^2;
    KEz=(Mass/2)*(vZ).^2;
    KEtot=KEx+KEz;
    PE=Mass*9.81*dZ;

    %Percent congruity
    slopeKE=gradient(KEtot)*10000;
    slopePE=gradient(PE)*10000; 
    slopeproducts=slopeKE.*slopePE;
    S=sign(slopeproducts);
    NumOnes=sum(S(:)==1);
    PercCongr=100*NumOnes/length(S);

    %Net vertical displacement (NVD) of whole-body centre of mass
    minDisp=min(dZ);
    maxDisp=max(dZ);
    RelNVD=(maxDisp-minDisp)/HipHeight;

%% Report results
message1=['Duty factor = ' num2str(DutyFactor) '\n'];
fprintf(message1);
message2=['Stance duration = ' num2str(tStance) ' seconds \n'];
fprintf(message2);
message3=['Stride length = ' num2str(StrideLength) ' metres \n'];
fprintf(message3);     
message4=['Percent congruity = ' num2str(PercCongr) '\n'];
fprintf(message4);   
message5=['Relative net vertical displacement = ' num2str(RelNVD) '\n'];
fprintf(message5);   
 
plot(Time,ForceX,'-b');
hold on
plot(Time,ForceZ,'-r');
hold on
plot(Time,zeros(length(Time)),'-k');
hold off
xlabel('time (sec)');
ylabel('force (N)');
legend('F_x','F_z','Location','northeast');
