# Supplementary material for: The influence of speed and size on avian terrestrial locomotor biomechanics: Predicting locomotion in extinct theropod dinosaurs
Source: PLoS One. 2018 Feb 21;13(2):e0192172. doi: 10.1371/journal.pone.0192172 (PMC5821450; doi:10.1371/journal.pone.0192172)
Supplement: S1 Spreadsheet — (XLSX) [file pone.0192172.s003.xlsx]

## Sheet: Results
Species	Individual	m (kg)	h (m)	L (m)	DC	v (m/s)	v*	β	tstance (sec)	tstance*	Stride f (1)	Stride f (2)	S (m)	S*	Fx,peak+	Fx,peak–	Fy,peak+	Fy,peak–	Fz,peak	Fz,mean	Fnet,peak	t(Fx,peak+)	t(Fx,peak–)	t(Fy,peak+)	t(Fy,peak–)	t(Fz,peak)	t(Fnet,peak)	Fz(Fx=0)	t(Fx=0)	Fx,MS	Fy,MS	Fz,MS	Fnet,MS	%Congruity	NVD	NVD*	Xa1	Xa2	Xa3	Xa4	Xa5	Xa6	Xa7	Xa8	Xa9	Xa10	Xa11	Xa12	Xa13
Coturnix chinensis	1	0.046	0.056	0.079	0.291139	0.421	0.568007	0.681	0.1921	2.54254	3.54503	3.31501	0.126998	2.26782	0.217167	-0.271912	0.197963	-0.0218987	1.10345	0.734214	1.1358	0.648621	0.12962	0.21343	0.941697	0.655388	0.650703	0.847614	0.458292	0.0633714	0.0797412	0.907141	0.912842	14.2148	0.00158712	0.0283414	0.0221463	-0.181076	-0.0649369	-0.00107967	-0.0457318	-0.0274298	-0.0147345	-0.00519641	0.0018343	0.0103401	-0.0017698	0.00810996	0.00369134
Coturnix chinensis	1	0.046	0.056	0.079	0.291139	0.71	0.957921	0.571	0.1081	1.43076	5.28215	4.3461	0.163365	2.91723	0.184173	-0.357413	0.304461	-0.0115366	1.47143	0.875657	1.50176	0.498612	0.134135	0.377428	0.961147	0.249769	0.243293	1.38411	0.341155	0.184116	0.246031	1.0757	1.11873	84.6804	0.00204305	0.036483	0.0481213	-0.164987	-0.140003	-0.0953852	-0.0313348	-0.0127227	-0.0355194	-0.00668073	-0.0117742	-0.0116423	-0.00588005	-0.00967239	-0.00273547
Coturnix chinensis	1	0.046	0.056	0.079	0.291139	0.369	0.497849	0.588	0.2019	2.67225	2.91233	2.78012	0.132728	2.37014	0.256278	-0.336143	0.0774254	-0.123149	1.33906	0.85034	1.36206	0.682516	0.177315	0.541357	0.0916295	0.639921	0.641407	0.986351	0.396444	0.149337	0.0691353	1.12264	1.13464	75.8882	0.00387151	0.0691341	0.0487798	-0.222036	-0.135078	-0.0230927	-0.0374275	0.0054871	-0.00491631	0.00083282	0.00250177	0.00496433	-0.00533455	0.00185739	0.00178977
Coturnix chinensis	1	0.046	0.056	0.079	0.291139	0.985	1.32895	0.46	0.0901	1.19252	5.10544	4.95952	0.198608	3.54657	0.13765	-0.324028	0.163919	-0.152225	1.73554	1.08696	1.74434	0.413984	0.0488346	0.372919	0.0788013	0.349612	0.354051	1.70828	0.313258	0.102885	0.0931326	1.51627	1.52261	83.6651	0.00376022	0.0671468	0.0481544	-0.098006	-0.0888608	-0.101829	-0.0159406	-0.0392712	-0.00890604	-0.0317044	-0.0277305	-0.0249128	-0.0125739	-0.0109572	-0.0083453
Coturnix chinensis	1	0.046	0.056	0.079	0.291139	0.681	0.918795	0.544	0.1241	1.64253	4.38356	4.1472	0.164207	2.93227	0.157426	-0.378325	0.196395	-0.0121726	1.39998	0.919118	1.41045	0.615633	0.141015	0.706688	0.978243	0.265915	0.261886	1.39063	0.308978	0.100917	0.179526	1.25657	1.27334	83.3406	0.0032288	0.0576571	0.023295	-0.132308	-0.145301	-0.0788013	-0.0587665	-0.0357732	0.00451085	0.00773539	-0.00491173	0.00744667	0.00184999	-0.0073057	0.00581119
Coturnix chinensis	1	0.046	0.056	0.079	0.291139	0.43	0.58015	0.653	0.2001	2.64842	3.26337	3.32704	0.129244	2.30793	0.252121	-0.318841	0.140812	-0.0129017	1.20234	0.765697	1.22205	0.621189	0.109445	0.712644	0.451774	0.566717	0.566717	0.968805	0.333576	0.184472	-0.00764083	1.13341	1.14835	72.4217	0.00164195	0.0293205	0.0618956	-0.128698	-0.169809	-0.0289453	-0.045356	-0.0302104	-2.52e-06	-0.00796894	-0.00891598	0.00045767	-0.00117224	-0.00199293	0.00508278
Coturnix chinensis	1	0.046	0.056	0.079	0.291139	0.409	0.551817	0.624	0.2121	2.80725	2.94201	3.05934	0.133689	2.3873	0.231483	-0.304667	0.114442	-0.0105549	1.28839	0.801282	1.30845	0.624705	0.108439	0.18859	0.96181	0.602074	0.602546	1.00254	0.331072	0.202905	0.00746798	1.21315	1.23002	65.1074	0.00348418	0.0622175	0.0679579	-0.116335	-0.178629	-0.0238141	-0.0425784	-0.0165077	0.00832105	-0.0118146	0.00451565	0.0117011	0.00215575	0.00389084	0.00533796
Coturnix chinensis	1	0.046	0.056	0.079	0.291139	0.938	1.26554	0.51	0.0981	1.2984	5.19878	5.032	0.186407	3.3287	0.230503	-0.422896	0.135266	-0.031709	1.58313	0.980392	1.62855	0.625892	0.146789	0.285423	0.0948012	0.188583	0.181448	1.39891	0.370001	0.115789	0.101695	1.20905	1.21883	86.9543	0.00263182	0.0469968	0.0429399	-0.234371	-0.137333	-0.0869249	-0.0448015	-0.0328021	-0.011383	-0.00103656	-0.0226562	-0.00593391	0.00019337	-0.0164063	-0.00919566
Coturnix chinensis	1	0.046	0.056	0.079	0.291139	1.046	1.41125	0.447	0.0821	1.08663	5.44458	4.94776	0.211409	3.77516	0.16678	-0.443917	0.129832	-0.0622413	1.98175	1.11857	2.02551	0.627284	0.161998	0.315469	0.091352	0.19123	0.190012	1.76805	0.337526	0.134255	0.122043	1.38075	1.39262	85.4654	0.00359292	0.0641593	0.0315921	-0.200742	-0.162111	-0.113203	-0.0591824	-0.033914	-0.00855506	-0.0144682	-0.0146767	-0.0203236	-0.0155564	-0.0253866	-0.0184965
Coturnix chinensis	1	0.046	0.056	0.079	0.291139	1.119	1.50974	0.383	0.0761	1.00722	5.03285	5.05333	0.221438	3.95425	0.149067	-0.302116	0.188519	-0.0950317	2.19921	1.30548	2.21535	0.462549	0.0709593	0.399474	0.0617608	0.21682	0.215506	2.1258	0.32097	0.134056	0.107636	1.82313	1.83122	58.2285	0.00562459	0.100439	0.0232927	-0.107309	-0.107151	-0.102658	-0.0216072	0.00517744	-0.0276178	-0.00887488	-0.00509515	-0.0244792	-0.00965355	-0.0217864	-0.00890773
Coturnix chinensis	1	0.046	0.056	0.079	0.291139	0.391	0.527531	0.681	0.1921	2.54254	3.54503	3.17956	0.122973	2.19595	0.148788	-0.165078	0.128438	-0.0347804	1.111	0.734214	1.12055	0.578865	0.109839	0.740239	0.454451	0.221759	0.581468	1.00612	0.312215	0.147223	-0.0286021	1.02928	1.04015	84.3672	0.00077941	0.013918	0.0360783	-0.0455667	-0.119617	-0.0190719	-0.00742055	-0.0203788	0.00274013	-0.00419092	0.00104504	0.00292388	-0.00661301	-0.00286145	-0.0031421
Coturnix chinensis	1	0.046	0.056	0.079	0.291139	0.428	0.577451	0.649	0.2021	2.6749	3.21128	3.37032	0.126991	2.2677	0.274859	-0.396931	0.0649293	-0.102127	1.17997	0.770416	1.20519	0.678377	0.1524	0.679367	0.0796635	0.603662	0.605146	0.886264	0.382398	0.147044	0.0396268	1.00053	1.01205	37.4759	0.00093654	0.0167239	0.0456435	-0.22645	-0.156928	-0.0210119	-0.0613241	0.00066089	-0.00010921	-0.00065154	0.00841912	0.0025311	0.00297886	0.0073343	0.0011507
Coturnix chinensis	1	0.046	0.056	0.079	0.291139	0.375	0.505944	0.653	0.1901	2.51607	3.43503	2.99971	0.125012	2.23236	0.200445	-0.218515	0.0627155	-0.0430949	1.20821	0.765697	1.22294	0.704366	0.178327	0.160968	0.836928	0.644398	0.644924	0.870412	0.404189	0.0948588	0.0405088	0.973178	0.978629	29.5775	0.00114839	0.020507	0.0413304	-0.142745	-0.084492	-4.25e-06	-0.0375428	0.00677292	0.00352994	0.00387602	0.00898167	-0.0011375	-0.00087845	0.00052461	0.00160941
Coturnix chinensis	1	0.046	0.056	0.079	0.291139	0.604	0.814908	0.661	0.1369	1.81194	4.82834	4.28658	0.140905	2.51616	0.425597	-0.573621	0.274904	-0.0715353	1.38394	0.75643	1.51261	0.890431	0.192111	0.241782	0.0277575	0.232286	0.224251	0.837672	0.439146	0.105868	0.072271	0.762836	0.773531	34.1381	0.00216103	0.0385898	0.0249708	-0.440385	-0.068814	-0.123043	0.0312729	-0.0158178	0.030893	-0.00255091	0.0113083	-0.00378441	-0.00679419	-0.00351739	-0.00896628
Coturnix chinensis	1	0.046	0.056	0.079	0.291139	1.065	1.43688	0.469	0.0941	1.24546	4.98406	5.01878	0.212203	3.78934	0.13835	-0.371606	0.132653	-0.097035	1.9909	1.0661	2.00125	0.479277	0.0510096	0.340064	0.11796	0.175345	0.174283	1.76623	0.319618	0.132883	0.107882	1.26434	1.27588	81.8046	0.00419889	0.0749802	0.0548227	-0.104186	-0.10907	-0.0736647	-0.0476362	-0.0250079	-0.0298859	-0.0367254	-0.0222283	-0.0245713	-0.0192073	-0.0200252	-0.0172548
Coturnix chinensis	1	0.046	0.056	0.079	0.291139	0.656	0.885065	0.621	0.1389	1.83841	4.47084	4.30568	0.152357	2.72066	0.110027	-0.271659	0.121945	-0.064752	1.24793	0.805153	1.26503	0.616991	0.100792	0.259179	0.0532757	0.154788	0.152628	1.13046	0.289987	0.086274	0.0282431	0.944177	0.948531	76.5758	0.00126074	0.0225132	0.0445444	-0.0742197	-0.092526	-0.0612016	-0.0458318	-0.0228094	-0.0105264	-0.00761247	-0.0176243	0.00233678	-0.00242797	0.0020139	-5.292e-05
Coturnix chinensis	1	0.046	0.056	0.079	0.291139	0.426	0.574753	0.709	0.2301	3.04549	3.08127	3.40093	0.12526	2.23679	0.222089	-0.205963	0.101516	-0.086274	1.07311	0.705219	1.08982	0.654498	0.097349	0.750543	0.0995219	0.212516	0.211647	0.841615	0.438177	0.0741258	0.0187187	0.870485	0.873836	10.8783	0.00256975	0.0458884	0.0349572	-0.152669	-0.082868	0.014945	-0.0456287	-0.0113917	0.00173721	-0.00681901	-0.00215798	-0.0052349	-0.00485311	-0.00221961	0.0002011
Coturnix chinensis	1	0.046	0.056	0.079	0.291139	0.995	1.34244	0.462	0.0961	1.27193	4.80749	4.71423	0.211063	3.76898	0.169191	-0.389292	0.179646	-0.0623299	1.72006	1.08225	1.72935	0.462019	0.122789	0.39334	0.894901	0.293444	0.293444	1.71523	0.314278	0.157534	0.117965	1.37074	1.3848	80.2404	0.00417137	0.0744887	0.0545399	-0.136844	-0.132399	-0.0997178	-0.0498906	-0.0223906	-0.0318488	-0.00940625	-0.00032679	-0.00608768	0.00875696	-0.00228366	0.00125327
Coturnix chinensis	1	0.046	0.056	0.079	0.291139	0.497	0.670545	0.611	0.1549	2.05018	3.94448	3.50526	0.141787	2.53191	0.356076	-0.408385	0.193738	-0.00323095	1.19162	0.818331	1.25456	0.84958	0.174306	0.321498	0.0322789	0.254358	0.244674	1.01306	0.458159	0.0466848	0.100718	0.9776	0.983883	60.9073	0.00123258	0.0220104	0.00153578	-0.324701	-0.0315103	-0.100162	0.0142395	-0.0103983	-0.00024618	0.00835004	0.00224168	-3.267e-05	0.00063566	-0.00732584	0.00382612
Coturnix chinensis	1	0.046	0.056	0.079	0.291139	0.368	0.4965	0.675	0.2301	3.04549	2.93351	3.00949	0.12228	2.18357	0.226614	-0.303275	0.112964	-0.0246776	1.19138	0.740741	1.20751	0.696219	0.136462	0.204694	0.936549	0.63103	0.632334	0.854995	0.37472	0.108935	0.0800071	0.9779	0.987196	21.7072	0.00143871	0.0256912	0.0466725	-0.161492	-0.112336	-0.0170717	-0.0563083	0.00159739	-0.00152965	-0.00936406	0.0123032	0.00618593	0.00809617	0.0122909	0.00559797
Coturnix chinensis	1	0.046	0.056	0.079	0.291139	0.57	0.769035	0.629	0.1601	2.119	3.92879	3.89421	0.146371	2.61377	0.212193	-0.217894	0.0955658	-0.0213535	1.27691	0.794913	1.27902	0.595878	0.138663	0.733292	0.0649594	0.26421	0.262336	1.25854	0.306371	0.157111	0.0173957	1.12825	1.13927	87.6621	0.00240875	0.0430134	0.0748125	-0.0810425	-0.138537	-0.0241867	-0.0345903	-0.0225891	0.0110714	-0.0066217	-0.0127816	-0.00510477	-0.00246883	-0.00867732	-0.00506284
Coturnix chinensis	2	0.047	0.056	0.085	0.341176	0.655	0.883716	0.571	0.1401	1.85429	4.07566	3.71406	0.176357	3.14923	0.373822	-0.720548	0.0743249	-0.174457	1.55425	0.875657	1.66698	0.74661	0.13419	0.420414	0.0999286	0.194861	0.177016	1.00875	0.394395	0.123569	0.0487713	0.901491	0.911227	68.5412	0.0025676	0.04585	0.0473852	-0.403312	-0.16094	-0.155329	-0.102181	-0.0276706	-0.0261219	-0.00801073	-0.00922895	0.00708884	-0.00560832	-0.00604262	-0.00771688
Coturnix chinensis	2	0.047	0.056	0.085	0.341176	0.755	1.01863	0.554	0.1221	1.61606	4.53726	3.98459	0.18948	3.38357	0.332065	-0.555263	0.0893183	-0.149444	1.64205	0.902527	1.69148	0.681409	0.119574	0.027846	0.276822	0.210483	0.203112	1.40661	0.327004	0.216128	-0.0740885	1.00935	1.03489	83.4392	0.00308306	0.0550546	0.106366	-0.281153	-0.192202	-0.0900197	-0.105114	-0.0256085	-0.0236795	-0.00384434	-0.00765159	-0.00811204	-0.00777008	-0.00945572	-0.0031776
Coturnix chinensis	2	0.047	0.056	0.085	0.341176	0.472	0.636815	0.658	0.2121	2.80725	3.10231	3.22473	0.146369	2.61373	0.489589	-0.472163	0.19812	-0.0555946	1.20997	0.759878	1.28745	0.727959	0.211693	0.254597	0.597831	0.154644	0.154644	0.828799	0.432297	0.170096	0.0117488	0.828049	0.84542	9.55631	0.00247026	0.0441118	0.0638538	-0.39985	-0.149648	0.00536312	-0.0810943	0.036424	-0.0377769	-0.00262027	-0.00906016	-0.0192701	-0.00090309	-0.00857525	0.0034196
Coturnix chinensis	2	0.047	0.056	0.085	0.341176	0.591	0.797368	0.632	0.1661	2.19842	3.80494	3.5878	0.164725	2.94152	0.26768	-0.423732	0.0355391	-0.110406	1.39749	0.791139	1.45764	0.726671	0.160747	0.0210716	0.110777	0.184828	0.178808	0.935443	0.403865	0.0963086	-0.00498406	0.788022	0.793901	48.8584	0.0030565	0.0545804	0.0169338	-0.282041	-0.117383	-0.0643911	-0.0478825	0.0142695	-0.0199865	-0.00344551	-0.0144851	-0.0068183	-0.0101596	-0.00636175	-0.0115234
Coturnix chinensis	2	0.047	0.056	0.085	0.341176	0.819	1.10498	0.525	0.1261	1.669	4.16336	4.2896	0.190927	3.40941	0.32964	-0.416397	0.179086	-0.0144642	1.68073	0.952381	1.70165	0.667724	0.145916	0.452022	0.850912	0.255353	0.252181	1.45163	0.363142	0.155443	0.118485	1.16155	1.17788	88.6345	0.00430505	0.0768759	0.0776487	-0.276557	-0.142814	-0.0525271	-0.07763	-0.0122997	-0.0102392	-0.00434819	-0.0193089	-0.011926	-0.0129915	-0.00793454	-0.00819984
Coturnix chinensis	2	0.047	0.056	0.085	0.341176	1.012	1.36538	0.482	0.1061	1.40429	4.54288	4.73583	0.21369	3.81589	0.241703	-0.54801	0.0872123	-0.115301	2.05785	1.03734	2.07858	0.667295	0.120641	0.441093	0.198869	0.223374	0.219604	1.61054	0.354093	0.140968	0.038762	1.12936	1.13878	78.6006	0.00491196	0.0877136	0.0520669	-0.247701	-0.161649	-0.106718	-0.0996301	-0.0578058	-0.0370569	-0.0225921	-0.0211894	-0.00979213	-0.0155353	-0.00955144	-0.0104978
Coturnix chinensis	2	0.047	0.056	0.085	0.341176	1.332	1.79711	0.413	0.0741	0.980751	5.57355	5.04307	0.264125	4.71652	0.475756	-0.809153	0.469864	-0.0189017	2.30773	1.21065	2.36039	0.588394	0.0553306	0.280702	0.00539811	0.306343	0.302294	2.14631	0.37793	0.292815	0.24598	1.76617	1.8071	80.8807	0.00455583	0.0813541	0.120666	-0.392488	-0.253839	-0.0817496	-0.0978611	-0.0812137	-0.0450869	-0.0300037	-0.0525309	-0.0571916	-0.0500257	-0.0435531	-0.0426925
Coturnix chinensis	2	0.047	0.056	0.085	0.341176	1.212	1.63521	0.471	0.0889	1.17664	5.29809	4.89347	0.247677	4.4228	0.436038	-0.683007	0.340773	-0.34202	2.00602	1.06157	2.05975	0.589426	0.169854	0.482565	0.0382452	0.283465	0.27784	1.78946	0.382229	0.400614	0.335218	1.37967	1.47524	82.247	0.00385658	0.0688675	0.110938	-0.455087	-0.278658	-0.114616	-0.0322927	-0.0381175	-0.0437899	-0.0315558	-0.0274992	-0.025843	-0.0323271	-0.0282309	-0.0215163
Coturnix chinensis	2	0.047	0.056	0.085	0.341176	0.995	1.34244	0.553	0.1073	1.42017	5.15377	5.04017	0.197414	3.52525	0.220368	-0.642738	0.115835	-0.292602	1.93505	0.904159	1.95466	0.587139	0.0745573	0.0326188	0.207829	0.251631	0.249767	1.86038	0.29591	0.171748	0.0126532	0.974594	0.989693	85.0515	0.00339412	0.0606093	0.0874222	-0.180387	-0.176582	-0.120313	-0.126831	-0.0703359	-0.0627627	-0.0366716	-0.0373416	-0.0243468	-0.0104876	-0.00535595	-0.00101532
Coturnix chinensis	2	0.047	0.056	0.085	0.341176	0.694	0.936334	0.517	0.1241	1.64253	4.166	3.83589	0.180923	3.23077	0.27012	-0.455668	0.0865617	-0.169684	1.55852	0.967118	1.56588	0.707494	0.122482	0.338437	0.104754	0.246575	0.241741	1.51819	0.302173	0.11904	0.0145423	1.27281	1.27845	87.125	0.00409732	0.0731664	0.0925339	-0.212684	-0.118952	-0.103935	-0.103316	-0.0293201	-0.0171796	-0.0071328	-0.0153097	-0.00352029	-0.0105501	-0.00114575	-0.00682878
Coturnix chinensis	2	0.047	0.056	0.085	0.341176	1.049	1.41529	0.551	0.1141	1.51017	4.8291	5.25591	0.199585	3.56402	0.382113	-0.439087	0.217351	-0.0396621	1.63237	0.907441	1.67918	0.595968	0.140228	0.287467	0.0858896	0.249781	0.244522	1.39683	0.372713	0.256219	0.0797449	1.1795	1.20964	84.6934	0.00313915	0.0560562	0.0948016	-0.291177	-0.210791	-0.0255884	-0.0491828	-0.0236842	-0.0126184	-0.0141078	-0.0227759	-0.0170597	-0.01515	-0.00840838	-0.0106122
Coturnix chinensis	2	0.047	0.056	0.085	0.341176	1.476	1.9914	0.417	0.0821	1.08663	5.07917	5.3386	0.276477	4.93709	0.414766	-0.6185	0.312451	-0.126118	2.34251	1.19904	2.36854	0.551766	0.0511571	0.334957	0.0389769	0.274056	0.27162	2.21209	0.348236	0.380148	0.163209	1.55941	1.61336	79.5835	0.00538882	0.0962289	0.147997	-0.297242	-0.250443	-0.106087	-0.036901	-0.0417231	-0.0413217	-0.0249563	-0.0308498	-0.0282568	-0.0301011	-0.0344135	-0.0336073
Coturnix chinensis	2	0.047	0.056	0.085	0.341176	0.549	0.740703	0.543	0.1477	1.95488	3.67637	3.4564	0.158836	2.83636	0.285492	-0.469575	0.104878	-0.204828	1.3967	0.92081	1.43004	0.700745	0.127285	0.38524	0.0954638	0.228165	0.211916	1.25172	0.354772	0.162698	0.0584098	1.0939	1.10747	90.9559	0.00331472	0.0591914	0.0794854	-0.267931	-0.139191	-0.0933194	-0.0884201	-0.018773	-0.0290587	-0.00350242	-0.0128024	-0.00318148	-0.0112051	-0.00862424	-0.00855098
Coturnix chinensis	2	0.047	0.056	0.085	0.341176	0.802	1.08205	0.536	0.1261	1.669	4.25059	4.26973	0.187834	3.35418	0.150233	-0.421576	0.119407	-0.212384	1.74291	0.932836	1.74873	0.641554	0.0467883	0.417129	0.140365	0.24663	0.245837	1.23161	0.427436	0.0722125	0.069766	1.12908	1.13353	79.4305	0.00418341	0.0747037	0.00963654	-0.106846	-0.0945226	0.00692507	-0.0524159	-0.0366783	-0.0432181	-0.0380354	-0.0375593	-0.0265799	-0.0248096	-0.018896	-0.0173228
Coturnix chinensis	2	0.047	0.056	0.085	0.341176	0.764	1.03078	0.655	0.1481	1.96018	4.42269	4.46616	0.171064	3.05471	0.310332	-0.53969	0.201379	-0.0201488	1.45274	0.763359	1.5151	0.681296	0.118163	0.290344	0.89264	0.193113	0.189737	1.03663	0.359338	0.197753	0.0653068	0.828988	0.854747	59.1774	0.0024908	0.0444786	0.0785303	-0.288897	-0.180783	-0.0793888	-0.0784326	-0.0174963	-0.0206769	-0.00769139	-0.00768254	-0.00541555	-0.00407654	0.00889314	0.00064123
Coturnix chinensis	2	0.047	0.056	0.085	0.341176	0.62	0.836495	0.597	0.1473	1.94959	4.05295	3.63822	0.170413	3.04309	0.215878	-0.272622	0.1251	-0.119095	1.41366	0.837521	1.43099	0.678208	0.152749	0.380177	0.089613	0.229464	0.222675	1.09599	0.43028	0.0844752	0.0633483	1.03704	1.0424	77.503	0.00250735	0.0447741	0.0245156	-0.178361	-0.104996	0.00391349	-0.0616527	0.00016403	-0.0176521	-0.00044687	-0.00253265	-0.00700683	-0.00113307	-0.0158363	-0.00182872
Coturnix chinensis	2	0.047	0.056	0.085	0.341176	0.497	0.670545	0.543	0.1781	2.35724	3.04885	3.25502	0.152687	2.72655	0.294454	-0.306142	0.140992	-0.0366083	1.32085	0.92081	1.34529	0.764177	0.103874	0.360472	0.89781	0.272319	0.266704	1.14933	0.435797	0.0865639	0.0373783	1.14617	1.15005	90.7317	0.00458105	0.0818045	0.0444423	-0.26538	-0.0624836	-0.0290616	-0.0381981	-0.00764398	-0.0293302	-0.00558232	-0.0122537	0.00165895	-0.00552805	0.00153653	-0.0017904
Coturnix chinensis	2	0.047	0.056	0.085	0.341176	0.386	0.520785	0.632	0.2221	2.93961	2.84557	2.71846	0.141992	2.53557	0.423999	-0.352445	0.179882	-0.0343137	1.23052	0.791139	1.28007	0.67357	0.118415	0.23593	0.643404	0.189554	0.192256	0.990029	0.413285	0.142677	-0.0192465	0.988197	0.998629	72.9368	0.00222741	0.0397752	0.0728619	-0.280947	-0.150938	0.0340856	-0.0850688	0.00548946	-0.00591468	-0.0233702	0.00127091	-0.00768321	0.0021925	-0.00722972	0.00312388
Coturnix chinensis	2	0.047	0.056	0.085	0.341176	1.145	1.54482	0.469	0.0889	1.17664	5.27559	4.97324	0.230232	4.11129	0.301095	-0.651947	0.0262672	-0.263006	1.90287	1.0661	1.96726	0.620922	0.0517435	0.415073	0.12261	0.248594	0.233971	1.69305	0.364127	0.249125	-0.0201575	1.34036	1.36346	81.962	0.00367867	0.0656905	0.0651892	-0.350042	-0.211778	-0.104696	-0.0416368	-0.0164358	-0.0180628	-0.0196535	-0.0368625	-0.0482705	-0.0394091	-0.0321543	-0.0277823
Coturnix chinensis	2	0.047	0.056	0.085	0.341176	1.317	1.77688	0.429	0.0901	1.19252	4.76138	5.07106	0.259709	4.63766	0.410278	-0.76147	0.396779	-0.258683	2.22238	1.1655	2.25823	0.602664	0.063263	0.36071	0.045505	0.27081	0.2697	2.11587	0.327133	0.387267	0.283551	1.4548	1.53194	81.8095	0.00570925	0.101951	0.198489	-0.33099	-0.254801	-0.130771	-0.0862973	-0.0280126	-0.0527457	-0.0479108	-0.0528335	-0.0437191	-0.0413182	-0.034668	-0.0291776
Coturnix chinensis	2	0.047	0.056	0.085	0.341176	1.233	1.66355	0.431	0.0889	1.17664	4.84814	4.85131	0.254158	4.53854	0.367621	-0.659624	0.0984579	-0.32666	2.12301	1.16009	2.14044	0.674916	0.0506187	0.420697	0.0449944	0.275591	0.272216	1.97449	0.371511	0.246342	0.0548507	1.47621	1.49763	81.1924	0.00537776	0.0960314	0.101256	-0.325202	-0.189812	-0.0668958	-0.0696771	-0.0351459	-0.041337	-0.0401091	-0.0406989	-0.038582	-0.0412088	-0.0312566	-0.0340588
Coturnix chinensis	3	0.045	0.06	0.086	0.302326	0.643	0.83811	0.627	0.1541	1.97043	4.06879	4.24053	0.151632	2.5272	0.126522	-0.178516	0.067686	-0.141216	1.24267	0.797448	1.24772	0.708631	0.0330954	0.109669	0.475665	0.192732	0.191434	0.935578	0.392989	0.0567788	-0.138695	0.915589	0.927773	51.7901	0.00138324	0.023054	0.0287291	-0.0942076	-0.0508387	-0.0148331	-0.0335805	-0.0121876	-0.00995795	-0.00806511	-0.00282174	-0.00880698	-0.00636975	-0.00217173	-0.00514652
Coturnix chinensis	3	0.045	0.06	0.086	0.302326	0.967	1.26042	0.5	0.1081	1.38224	4.62535	4.7894	0.201904	3.36507	0.186338	-0.36958	0.113356	-0.27435	1.82178	1	1.87088	0.691952	0.13506	0.0222017	0.258094	0.244218	0.243293	1.40423	0.411936	0.0867777	-0.102433	1.15938	1.16713	77.9371	0.00406227	0.0677045	-0.0102665	-0.235296	-0.138831	-0.0471253	-0.0368291	-0.0082413	-0.00837305	-0.0241819	-0.0147045	-0.0147626	-0.00941947	-0.0132677	-0.0115514
Coturnix chinensis	3	0.045	0.06	0.086	0.302326	0.583	0.759903	0.542	0.1481	1.89371	3.65969	3.46578	0.168216	2.8036	0.163375	-0.290608	0.0599977	-0.0732631	1.36241	0.922509	1.37241	0.819041	0.143822	0.0195814	0.210668	0.236327	0.2316	1.16912	0.413061	0.00476385	-0.0273961	1.17583	1.17616	89.0922	0.0032263	0.0537717	-0.00304883	-0.16655	-0.0452314	-0.0905742	-0.0365267	-0.0358745	-0.0171358	-0.0150519	-0.0103848	-0.00271176	-0.00321187	-0.010728	-0.00854984
Coturnix chinensis	3	0.045	0.06	0.086	0.302326	0.995	1.29692	0.482	0.1081	1.38224	4.45883	4.43923	0.224138	3.73563	0.189954	-0.59035	0.112398	-0.223674	1.61706	1.03734	1.6194	0.628122	0.0434783	0.241443	0.0444033	0.358927	0.358002	1.60268	0.28346	0.118861	-0.0225099	1.47958	1.48452	69.5051	0.00473504	0.0789173	0.0432944	-0.111256	-0.121747	-0.0549021	-0.0840061	-0.0672824	-0.0348545	-0.0372002	-0.0331974	-0.0261189	-0.0375711	-0.0376642	-0.023863
Coturnix chinensis	3	0.045	0.06	0.086	0.302326	0.807	1.05187	0.556	0.1173	1.49988	4.73998	4.13585	0.195123	3.25205	0.145876	-0.338519	0.295916	-0.0768762	1.62521	0.899281	1.65838	0.631714	0.0434783	0.187553	0.788576	0.191816	0.190111	1.37617	0.321258	0.133689	0.075542	0.974067	0.986096	79.3839	0.00280336	0.0467227	0.0533765	-0.0911008	-0.124769	-0.0402488	-0.050204	-0.0186283	-0.0210858	-0.0333245	-0.0253261	-0.0186231	-0.0191154	-0.00988202	-0.0113255
Coturnix chinensis	3	0.045	0.06	0.086	0.302326	1.028	1.33993	0.466	0.1061	1.35667	4.39208	4.29434	0.239385	3.98975	0.344925	-0.470567	0.174842	-0.0280757	1.64969	1.07296	1.67463	0.61263	0.0546654	0.0499529	0.976437	0.268615	0.252592	1.60218	0.368633	0.188169	0.071503	1.50388	1.51729	87.6153	0.00483296	0.0805493	0.0897456	-0.282188	-0.161069	-0.0822375	-0.0570206	-0.050628	-0.0146374	-0.0300509	-0.0315582	-0.0164901	-0.0152713	-0.0282157	-0.0117195
Coturnix chinensis	3	0.045	0.06	0.086	0.302326	0.789	1.02841	0.517	0.1241	1.58683	4.166	3.9911	0.19769	3.29483	0.210567	-0.330982	0.0794903	-0.123602	1.73214	0.967118	1.7469	0.62772	0.0507655	0.0298147	0.109589	0.217566	0.210314	1.54865	0.323571	0.167976	-0.0805414	1.11705	1.13248	85.375	0.00448679	0.0747798	0.0682951	-0.140314	-0.155129	-0.0630928	-0.0460722	-0.0263177	-0.00656004	-0.0134135	-0.0209142	-0.00156721	-0.0132349	-0.017079	-0.0101236
Coturnix chinensis	3	0.045	0.06	0.086	0.302326	0.806	1.05057	0.508	0.1253	1.60217	4.05427	4.08714	0.197204	3.28673	0.194548	-0.394622	0.0929392	-0.136951	1.679	0.984252	1.69508	0.659218	0.114924	0.284118	0.0590583	0.214685	0.210694	1.56194	0.312428	0.114638	-0.00695209	1.15452	1.16022	87.6773	0.00454836	0.075806	0.0502569	-0.159512	-0.13684	-0.0772313	-0.0854328	-0.040831	-0.009355	-0.0182253	-0.00521239	-0.0101637	-0.0090944	-0.00431433	-0.00660483
Coturnix chinensis	3	0.045	0.06	0.086	0.302326	0.759	0.989308	0.517	0.1297	1.65844	3.98612	3.90977	0.194129	3.23548	0.139701	-0.382476	0.124059	-0.0314237	1.69474	0.967118	1.73059	0.726291	0.175019	0.0269854	0.127988	0.210486	0.208944	1.26253	0.424532	0.0440843	0.0591369	1.1503	1.15266	77.9195	0.00444833	0.0741388	-0.0357345	-0.210439	-0.113847	-0.0676744	-0.0392396	-0.0074933	-0.00768464	-0.0159833	-0.00528812	-0.0155734	-0.00648628	-0.0179428	-0.00964786
Coturnix chinensis	3	0.045	0.06	0.086	0.302326	0.812	1.05839	0.54	0.1361	1.74027	3.96767	3.85062	0.210875	3.51458	0.245616	-0.278142	0.0638963	-0.115712	1.44322	0.925926	1.46098	0.64291	0.0374724	0.143277	0.829537	0.212344	0.21014	1.19671	0.429318	0.0941216	-0.0739449	1.1895	1.19551	84.8413	0.00325691	0.0542818	0.0447469	-0.184361	-0.107286	0.00440257	-0.0530273	-0.0210422	-0.00799252	-0.0152281	-0.00699547	-0.0165343	-0.0102033	-0.0137146	-0.0157886
Coturnix chinensis	3	0.045	0.06	0.086	0.302326	1.607	2.09462	0.34	0.0681	0.870775	4.99266	4.98949	0.322077	5.36795	0.409702	-0.604959	0.366306	-0.0967154	2.66913	1.47059	2.74054	0.577093	0.173275	0.0469897	0.654919	0.215859	0.211454	2.18502	0.372734	0.356865	0.0054774	1.83799	1.87232	63.6545	0.00626011	0.104335	0.0993043	-0.384522	-0.267822	-0.100681	-0.0263208	-0.0245567	-0.0233168	-0.0243195	-0.0228755	-0.036678	-0.0249465	-0.0313451	-0.0172184
Coturnix chinensis	3	0.045	0.06	0.086	0.302326	0.905	1.17961	0.518	0.1201	1.53568	4.31307	4.47603	0.202188	3.3698	0.179984	-0.392386	0.118661	-0.0170076	1.64712	0.965251	1.65192	0.611157	0.0741049	0.039134	0.970025	0.253955	0.249792	1.57124	0.311689	0.138727	0.0606977	1.23113	1.24041	87.4946	0.00397049	0.0661748	0.0579498	-0.15004	-0.118508	-0.0846112	-0.0573021	-0.0267845	-0.0134465	-0.0147661	-0.014088	-0.00409961	-0.00933385	-0.021827	0.00174705
Coturnix chinensis	3	0.045	0.06	0.086	0.302326	0.515	0.67127	0.592	0.1741	2.22617	3.40034	3.40386	0.151299	2.52165	0.117128	-0.283892	0.113705	-0.0824397	1.44109	0.844595	1.46118	0.72085	0.145319	0.0235497	0.106261	0.187823	0.1861	1.03531	0.511713	-0.00857402	-0.0271446	1.0377	1.03809	50.119	0.00299459	0.0499098	-0.0201131	-0.156845	-0.0525629	-0.0566618	-0.0376406	-0.0178012	-0.00456516	-0.00750863	-0.00459674	0.00294428	0.00160433	0.00249901	-0.00311564
Coturnix chinensis	3	0.045	0.06	0.086	0.302326	0.508	0.662146	0.583	0.1721	2.20059	3.38757	3.15985	0.160767	2.67945	0.132081	-0.213374	0.117347	-0.0642496	1.31898	0.857633	1.32956	0.639744	0.150494	0.259152	0.680999	0.216153	0.212667	1.15814	0.324936	0.0930253	-0.00941216	1.09833	1.10231	95.0203	0.00283436	0.0472393	0.0371085	-0.0875752	-0.0985964	-0.0232409	-0.0541528	0.00039372	-0.00791803	-0.00347588	0.00483273	-0.00069911	-0.00154293	-0.00102909	-0.00621174
Coturnix chinensis	3	0.045	0.06	0.086	0.302326	0.557	0.726014	0.568	0.1661	2.12387	3.41963	3.42624	0.162569	2.70948	0.157479	-0.221187	0.0414679	-0.103932	1.26431	0.880282	1.27468	0.657435	0.0969296	0.239615	0.851896	0.183624	0.180012	1.165	0.413998	0.0690588	-0.068753	1.13156	1.13574	85.3283	0.00278009	0.0463348	0.0143188	-0.102068	-0.096365	0.00197115	-0.0531108	-0.0196612	-0.0102352	-0.0210971	-0.00100201	-0.00281288	-0.00906791	0.00421046	-0.00446182
Coturnix chinensis	3	0.045	0.06	0.086	0.302326	0.604	0.787276	0.554	0.1441	1.84257	3.84455	3.44063	0.175549	2.92582	0.159907	-0.343112	0.0859939	-0.112935	1.36706	0.902527	1.38051	0.736294	0.0569049	0.0291464	0.431645	0.22068	0.216516	1.2959	0.417238	0.0472602	-0.0867754	1.17604	1.18019	86.7743	0.00338562	0.056427	0.02501	-0.175915	-0.0584158	-0.0661975	-0.0481528	-0.0350669	-0.018485	-0.016493	-0.0114098	-0.0109945	-0.0115847	-0.0150939	-0.0102125
Coturnix chinensis	3	0.045	0.06	0.086	0.302326	0.333	0.434044	0.719	0.2561	3.27468	2.8075	2.69518	0.123554	2.05923	0.152128	-0.202818	0.0535281	-0.0957096	1.03679	0.69541	1.04636	0.649356	0.0909801	0.0156189	0.649746	0.151894	0.151113	0.8231	0.490763	0.00639257	-0.0341602	0.820781	0.821517	29.169	0.00538389	0.0897315	0.0127255	-0.151158	-0.0235553	-0.00451143	-0.0198216	-0.0276165	-0.0191787	-0.020114	-0.0198309	-0.00623315	0.00300774	-0.00131693	-0.00415294
Coturnix chinensis	3	0.045	0.06	0.086	0.302326	0.314	0.409279	0.698	0.2641	3.37697	2.64294	2.60181	0.120685	2.01142	0.236174	-0.174038	0.0899513	-0.11165	1.06904	0.716332	1.08272	0.609618	0.233245	0.106778	0.827338	0.556607	0.559636	0.910188	0.446533	0.0446053	-0.0506852	0.999275	1.00155	16.2791	0.00188092	0.0313487	0.0328504	-0.117854	-0.0755664	0.0694971	-0.0256786	0.013402	0.0265587	0.00857613	0.00450711	-0.00642762	0.0101913	-0.00242083	-0.0032499
Coturnix chinensis	3	0.045	0.06	0.086	0.302326	0.441	0.574815	0.654	0.2041	2.60977	3.20431	3.21649	0.137106	2.2851	0.231188	-0.28087	0.0635248	-0.0664583	1.09585	0.764526	1.11845	0.639882	0.122489	0.0210681	0.853503	0.203332	0.195982	0.986996	0.422759	0.0727625	-0.0220908	1.03639	1.03918	55.495	0.00104856	0.017476	0.0411983	-0.174298	-0.0985632	0.00483087	-0.0687216	-0.00132081	-0.00357448	0.00139269	0.0104393	-0.00327707	0.0135662	0.00256585	0.00422088
Coturnix chinensis	4	0.05	0.056	0.083	0.325301	0.558	0.752845	0.625	0.1601	2.119	3.90381	3.96594	0.140698	2.51246	0.231953	-0.418548	0.0263405	-0.092685	1.2852	0.8	1.29801	0.71955	0.104934	0.347908	0.0855715	0.206121	0.19238	1.06934	0.425744	0.0416412	-0.0136554	0.990236	0.991205	68.8915	0.00209696	0.0374457	0.029728	-0.19047	-0.0573513	-0.081747	-0.0922767	-0.0330797	-0.0435736	-0.0198839	-0.00077796	0.00392343	-0.00278138	0.00258272	0.00258155
Coturnix chinensis	4	0.05	0.056	0.083	0.325301	0.564	0.76094	0.631	0.1641	2.17195	3.84522	3.90228	0.144531	2.58091	0.126412	-0.299399	0.0803629	-0.12263	1.30102	0.792393	1.30682	0.722121	0.0444851	0.193175	0.0432663	0.197441	0.193175	0.955691	0.493451	0.00626096	-0.0323874	0.954312	0.954882	49.2887	0.00198843	0.0355077	0.00701855	-0.116559	-0.0340064	-0.0492455	-0.0660889	-0.0402992	-0.03798	-0.0212211	-0.0198136	-0.0125802	-0.011456	-0.00459793	-0.00182357
Coturnix chinensis	4	0.05	0.056	0.083	0.325301	0.763	1.02943	0.564	0.1221	1.61606	4.61916	4.47528	0.170492	3.0445	0.189288	-0.270563	0.0781835	-0.116226	1.49007	0.886525	1.49278	0.685504	0.137592	0.420966	0.118755	0.305487	0.27027	1.43877	0.362777	0.0576147	0.066106	1.20319	1.20638	90.6697	0.00305338	0.0545246	0.0405289	-0.162577	-0.0720946	-0.0552188	-0.0577035	-0.0180865	-0.0094945	-0.0107842	-0.0126833	-0.0006172	-0.00995212	-0.00976837	-0.0104868
Coturnix chinensis	4	0.05	0.056	0.083	0.325301	1.158	1.56236	0.5	0.0901	1.19252	5.54939	5.57734	0.207626	3.70761	0.39031	-0.561354	0.185238	-0.141095	1.83826	1	1.85319	0.679245	0.0488346	0.492786	0.882353	0.296337	0.287458	1.70741	0.373653	0.148273	0.184196	1.33645	1.35721	86.293	0.00318837	0.0569352	0.0884618	-0.341698	-0.144338	-0.0879922	-0.0650541	-0.0283417	0.00330246	-0.0382189	-0.0313252	-0.00767951	-0.0361204	-0.0173171	-0.0400568
Coturnix chinensis	4	0.05	0.056	0.083	0.325301	0.964	1.30061	0.52	0.1061	1.40429	4.90104	5.24503	0.183793	3.28202	0.159766	-0.461949	0.145335	-0.230909	1.80441	0.961538	1.81409	0.316682	0.0556079	0.262017	0.0556079	0.2705	0.271442	1.67647	0.204041	-0.0350194	-0.134383	1.211	1.21894	73.2353	0.00370544	0.0661686	0.0457842	-0.0242117	-0.0388422	-0.0971974	-0.0909909	-0.0608001	-0.0186304	-0.0239537	-0.0329813	-0.0149365	-0.0106351	-0.0200054	-0.0213503
Coturnix chinensis	4	0.05	0.056	0.083	0.325301	0.664	0.895859	0.639	0.1561	2.06606	4.09353	4.16181	0.159546	2.84904	0.265647	-0.344654	0.109054	-0.134465	1.29764	0.782473	1.32745	0.711723	0.115311	0.298527	0.069827	0.198591	0.186419	0.979505	0.383152	0.0863996	0.0533231	0.866656	0.872582	57.061	0.00185788	0.0331764	0.0572818	-0.229942	-0.0900429	-0.0553684	-0.0612833	-0.0140989	-0.0126068	-0.0143769	-0.0138049	0.00124347	-0.0048626	-0.00022627	-0.00546326
Coturnix chinensis	4	0.05	0.056	0.083	0.325301	1.389	1.87402	0.463	0.0781	1.03369	5.9283	5.99702	0.231615	4.13598	0.24146	-0.634059	0.443804	-0.323996	2.05977	1.07991	2.10325	0.615877	0.0576184	0.286812	0.0537772	0.317542	0.314981	2.0549	0.307737	0.182599	0.298638	1.50358	1.54378	85.7143	0.00338147	0.0603834	0.0870054	-0.186883	-0.131796	-0.0688769	-0.0765466	-0.0702128	-0.0489616	-0.0279638	-0.0371189	-0.0443288	-0.0475301	-0.0487636	-0.0371573
Coturnix chinensis	4	0.05	0.056	0.083	0.325301	1.232	1.6622	0.444	0.0821	1.08663	5.40804	5.32973	0.231156	4.12779	0.367209	-0.545857	0.0877268	-0.299276	1.962	1.12613	1.96352	0.599269	0.0548112	0.313033	0.0523752	0.343484	0.342266	1.95029	0.364734	0.238279	0.0320652	1.75858	1.77494	84.7485	0.00432336	0.0772029	0.108492	-0.264532	-0.19814	-0.0535887	-0.0778164	-0.0599727	-0.0189502	-0.0106255	-0.017332	-0.0263039	-0.0303889	-0.0328809	-0.0306302
Coturnix chinensis	4	0.05	0.056	0.083	0.325301	0.975	1.31546	0.511	0.0973	1.28781	5.2518	5.20711	0.187244	3.34364	0.123933	-0.504444	0.102944	-0.294204	1.79448	0.978474	1.79764	0.643371	0.0472765	0.273381	0.045221	0.275437	0.275437	1.78855	0.259602	0.0598838	-0.0539286	1.21564	1.21831	83.2458	0.00331012	0.0591093	0.0424533	-0.116676	-0.0888011	-0.0840756	-0.0889758	-0.047994	-0.0365286	-0.00853704	-0.0211484	-0.0187686	-0.0215161	-0.031912	-0.0300046
Coturnix chinensis	4	0.05	0.056	0.083	0.325301	0.856	1.1549	0.558	0.1153	1.52605	4.83955	4.7161	0.181506	3.24118	0.270924	-0.357019	0.122681	-0.148345	1.53072	0.896057	1.54404	0.729402	0.138768	0.346054	0.106678	0.265395	0.261925	1.37547	0.397693	0.0813415	0.0830194	1.17131	1.17706	86.2536	0.0029299	0.0523196	0.0535315	-0.251145	-0.096323	-0.0433146	-0.0604222	-0.0161797	-0.0175858	-0.00445957	-0.0150893	-0.00677357	0.00041896	-0.0118108	-0.016584
Coturnix chinensis	4	0.05	0.056	0.083	0.325301	0.783	1.05641	0.607	0.1341	1.77488	4.52647	4.53141	0.172794	3.08561	0.204361	-0.321554	0.068263	-0.119757	1.45638	0.823723	1.46557	0.64877	0.126771	0.355705	0.100671	0.237136	0.234154	1.22894	0.3623	0.0867666	0.0563527	0.97708	0.982542	80.5794	0.00232449	0.0415087	0.0486389	-0.177252	-0.0979257	-0.0559139	-0.0595734	-0.0237125	-0.0104049	-0.00672592	-0.0123261	0.0034244	-0.00566693	-0.00921606	-0.0103295
Coturnix chinensis	4	0.05	0.056	0.083	0.325301	1.504	2.02917	0.409	0.0761	1.00722	5.37451	5.57504	0.269774	4.81739	0.572137	-0.545364	0.0590683	-0.295392	2.13342	1.22249	2.14959	0.658344	0.182654	0.470434	0.130092	0.319317	0.311432	1.92932	0.42647	0.18241	0.0325199	1.74211	1.75194	74.0999	0.00476482	0.0850861	0.103084	-0.429291	-0.169252	-0.00184647	-0.0846737	-0.0242307	0.00216282	-0.0200809	-0.0250623	-0.0202423	-0.0294462	-0.0218175	-0.0225972
Coturnix chinensis	4	0.05	0.056	0.083	0.325301	1.37	1.84838	0.442	0.0761	1.00722	5.80815	5.64302	0.242778	4.33532	0.256061	-0.547392	0.194575	-0.258781	2.18565	1.13122	2.19354	0.590013	0.0749014	0.327201	0.0696452	0.354796	0.354796	2.18441	0.3615	0.212656	0.105172	1.71424	1.73058	83.043	0.0040096	0.0716	0.0794907	-0.202218	-0.162705	-0.0560275	-0.03136	-0.0243589	-0.0328322	-0.0332609	-0.0382006	-0.0310005	-0.0238615	-0.0271165	-0.00841278
Coturnix chinensis	4	0.05	0.056	0.083	0.325301	1.73	2.33409	0.391	0.0721	0.95428	5.42302	5.4408	0.317968	5.678	0.653076	-0.763886	0.436989	-0.132461	2.4865	1.27877	2.53312	0.596394	0.0582524	0.274619	0.0319001	0.324549	0.314841	2.42645	0.364994	0.455819	0.270783	1.96471	2.03498	71.2581	0.00530774	0.0947811	0.166581	-0.441142	-0.376099	-0.0497095	-0.0645583	-0.0740283	-0.00833766	-0.0421385	-0.0517498	-0.0256017	-0.0378913	-0.0234803	-0.0327688
Coturnix chinensis	4	0.05	0.056	0.083	0.325301	0.519	0.700227	0.629	0.1709	2.26195	3.68051	3.56669	0.145513	2.59845	0.126098	-0.244738	0.0823446	-0.173121	1.30839	0.794913	1.3121	0.588648	0.0889409	0.201287	0.0649503	0.179052	0.178467	1.06131	0.305473	0.0801142	-0.0800652	0.924335	0.931249	78.0272	0.00206988	0.0369621	0.0416645	-0.0675148	-0.0658581	-0.0302576	-0.0459751	-0.0453676	-0.0354583	-0.0207519	-0.0156658	-0.0127673	-0.00433498	0.002279	-0.00975339
Coturnix chinensis	4	0.05	0.056	0.083	0.325301	0.537	0.724512	0.621	0.1621	2.14548	3.83097	3.81742	0.140671	2.51198	0.168145	-0.294004	0	-0.212292	1.28265	0.805153	1.29785	0.730413	0.1314	0.0006169	0.0863664	0.210364	0.202344	1.0277	0.546068	-0.0401142	-0.0199429	1.04995	1.0509	52.0307	0.00175864	0.0314043	-0.00276394	-0.15285	-0.0237951	-0.0674746	-0.0699899	-0.0180385	-0.00834974	0.00506429	-0.00039326	0.00197273	-0.00033365	0.00270354	-0.00188299
Coturnix chinensis	4	0.05	0.056	0.083	0.325301	0.84	1.13332	0.538	0.1101	1.45723	4.88647	4.65065	0.18062	3.22536	0.193362	-0.317248	0.0549868	-0.187488	1.57781	0.929368	1.57965	0.66485	0.164396	0.41871	0.11535	0.317893	0.316076	1.52793	0.435288	0.0789276	0.0342548	1.4156	1.41821	86.0704	0.00352293	0.0629095	0.0352661	-0.196603	-0.0681486	-0.0452094	-0.0377694	-0.0159363	-0.00102141	0.0107473	0.00149762	-0.00060284	-0.0105019	-0.014013	-0.0109079
Coturnix chinensis	4	0.05	0.056	0.083	0.325301	0.773	1.04292	0.545	0.1201	1.58958	4.53789	4.33948	0.178132	3.18093	0.246002	-0.420948	0.105782	-0.0940326	1.51443	0.917431	1.52943	0.674438	0.14821	0.369692	0.103247	0.258951	0.249792	1.34416	0.406184	0.0906626	0.0697676	1.24238	1.24764	88.2033	0.00325648	0.0581514	0.0378081	-0.234037	-0.106641	-0.0684452	-0.0632431	-0.0181876	0.00054714	0.00471056	0.003203	0.00413088	-0.00973092	-0.00774705	-0.00411378
Coturnix chinensis	4	0.05	0.056	0.083	0.325301	0.622	0.839193	0.619	0.1553	2.05547	3.98583	3.92135	0.158619	2.83248	0.115066	-0.307668	0.16834	-0.124228	1.42393	0.807754	1.43485	0.725692	0.098519	0.239536	0.0360592	0.188023	0.186091	1.38037	0.231115	0.0140673	-0.0431152	0.876486	0.877658	75.6477	0.00221009	0.0394659	0.0189502	-0.0748254	-0.0465092	-0.0637901	-0.0895694	-0.0474758	-0.0322671	-0.0164184	-0.00604904	-0.00587628	-0.00315773	0.0023335	-0.00539124
Coturnix chinensis	4	0.05	0.056	0.083	0.325301	0.536	0.723163	0.618	0.1721	2.27783	3.59094	3.65646	0.14659	2.61768	0.187009	-0.322053	0.0955515	-0.14422	1.41532	0.809061	1.42751	0.729227	0.0865776	0.199303	0.0267286	0.165601	0.163858	0.958038	0.401673	0.0574291	-0.00528033	0.968726	0.970441	62.3698	0.00211843	0.0378291	0.0382007	-0.131948	-0.0644191	-0.0362392	-0.0772366	-0.033767	-0.0446755	-0.0294281	-0.0129481	-0.0149357	-0.0043298	-0.00550497	-0.00727779
Coturnix chinensis	4	0.05	0.056	0.083	0.325301	0.912	1.23046	0.519	0.1065	1.40958	4.87324	4.77857	0.190852	3.40807	0.144108	-0.379427	0.0672008	-0.254528	1.6856	0.963391	1.69007	0.666667	0.0375587	0.471361	0.115493	0.242254	0.239437	1.51191	0.360814	0.0336453	0.0645484	1.24975	1.25187	88.1579	0.00350795	0.062642	0.0204479	-0.12576	-0.0738164	-0.0480509	-0.0628005	-0.0193454	-0.0148245	-0.0117829	-0.0203147	-0.0113482	-0.0194613	-0.0265667	-0.0247888
Coturnix chinensis	4	0.05	0.056	0.083	0.325301	0.531	0.716417	0.625	0.1601	2.119	3.90381	3.8221	0.138929	2.48088	0.17938	-0.357056	0.179278	-0.104689	1.3822	0.8	1.39728	0.739538	0.0974391	0.254216	0.0306059	0.170518	0.161149	1.31845	0.227761	0.0128644	0.0347197	0.875397	0.87618	65.1835	0.0022669	0.0404804	0.0296986	-0.103616	-0.036918	-0.0639465	-0.105709	-0.0416662	-0.0506693	-0.0216277	-0.00176761	-0.00435549	-6.868e-05	-0.002701	-0.00277603
Coturnix chinensis	4	0.05	0.056	0.083	0.325301	0.481	0.648958	0.629	0.1761	2.33077	3.57183	3.45194	0.139342	2.48825	0.0981713	-0.231346	0.0908644	-0.123823	1.40363	0.794913	1.40806	0.732538	0.0942646	0.222033	0.0772289	0.194776	0.19364	1.31514	0.249855	0.0359918	-0.0327727	0.978295	0.979505	91.1071	0.00266131	0.0475234	0.020968	-0.0588438	-0.0551555	-0.0350283	-0.0624663	-0.0263408	-0.0244877	-0.0183031	-0.00066061	-0.00480856	0.00040533	-0.00166069	-0.00409755
Coturnix chinensis	4	0.05	0.056	0.083	0.325301	0.333	0.449279	0.714	0.2761	3.65432	2.58602	3.15117	0.105675	1.88705	0.449558	-0.405009	0.137517	-0.146571	1.07287	0.70028	1.16529	0.662441	0.192684	0.651938	0.05795	0.647954	0.653024	0.91361	0.400095	0.247923	0.0769766	0.952769	0.987502	2.37911	0.00188255	0.033617	0.0790699	-0.318992	-0.180417	0.0383377	-0.0322768	0.051306	-0.0139989	-0.0252514	0.00130971	0.00598168	-0.00721422	-0.0070915	0.0006112
Coturnix chinensis	4	0.05	0.056	0.083	0.325301	0.508	0.685386	0.648	0.1801	2.38371	3.598	3.58924	0.141534	2.52739	0.247044	-0.350854	0.0497676	-0.13063	1.17265	0.771605	1.19503	0.709606	0.120489	0.311494	0.0805108	0.194336	0.187118	1.00542	0.403109	0.0316228	-0.0354088	0.989476	0.990614	65.2753	0.00142931	0.0255234	0.038343	-0.191025	-0.0571518	-0.0571958	-0.0827855	-0.00950894	-0.0168707	-0.00252972	-0.00044643	0.0125271	0.00191237	0.0102215	0.00282303
Coturnix chinensis	4	0.05	0.056	0.083	0.325301	0.563	0.759591	0.641	0.1661	2.19842	3.85912	3.92778	0.143338	2.55961	0.202915	-0.268061	0.0369256	-0.195986	1.22688	0.780031	1.23951	0.779651	0.131848	0.341361	0.0794702	0.218543	0.198073	1.10843	0.4254	0.0908869	-0.0401305	1.03617	1.04093	67.1169	0.00193118	0.0344854	0.0404675	-0.176221	-0.0507113	-0.042752	-0.0341739	-0.00330079	-0.0217489	0.00871718	0.00448464	0.00887783	0.00147262	0.00200596	0.00666494
Coturnix chinensis	4	0.05	0.056	0.083	0.325301	1.355	1.82815	0.417	0.0781	1.03369	5.33931	5.18111	0.261527	4.67012	0.219643	-0.496094	0.177558	-0.270092	2.34354	1.19904	2.35346	0.396927	0.0486556	0.266325	0.0460947	0.307298	0.307298	2.17019	0.238946	0.120067	-0.0599715	1.61872	1.62427	45.9156	0.00505122	0.0902004	0.0494485	0.0267697	-0.120704	-0.108471	-0.0602395	-0.028119	-0.0235081	-0.0270484	-0.0330296	-0.034079	-0.0403382	-0.0468125	-0.0394606
Coturnix chinensis	4	0.05	0.056	0.083	0.325301	0.483	0.651656	0.723	0.1821	2.41019	3.97035	3.76403	0.12832	2.29143	0.0784567	-0.192897	0.0826911	-0.116471	1.15694	0.691563	1.16039	0.507963	0.101593	0.27073	0.723778	0.175178	0.174629	1.10828	0.221864	0.0772701	-0.045629	0.874032	0.878627	70.5042	0.00186665	0.033333	0.0365464	-0.0225641	-0.0573752	-0.0353037	-0.0528119	-0.0294324	-0.0250651	-0.00924641	-0.00363222	-0.0152326	-0.00256909	-0.00159846	-0.00114601
Coturnix chinensis	4	0.05	0.056	0.083	0.325301	0.275	0.371026	0.758	0.2721	3.60138	2.78574	2.58743	0.106283	1.89791	0.222603	-0.26518	0.0857819	-0.11503	0.940924	0.659631	0.957447	0.593532	0.130467	0.586549	0.0672547	0.490628	0.497979	0.912135	0.393547	0.171238	0.0748257	0.938889	0.957305	32.1727	0.00256777	0.045853	0.0452743	-0.175076	-0.130779	-0.00667296	-0.0336018	-0.00237479	-0.0148808	0.00753239	-0.00546563	-0.00443074	-0.00448392	0.00188423	0.00413873
Coturnix chinensis	5	0.049	0.065	0.087	0.252874	0.431	0.539742	0.662	0.2001	2.45824	3.30835	3.19127	0.135056	2.07778	0.327594	-0.341297	0.0688219	-0.157328	1.20992	0.755287	1.2527	0.676662	0.166917	0.232884	0.666167	0.218891	0.211394	0.868788	0.435015	0.111232	-0.0725624	0.889683	0.899541	36.7847	0.00263216	0.0404948	0.0565364	-0.248674	-0.10418	-0.00080798	-0.0527828	-0.00390726	0.0187057	0.00830798	0.0172544	0.00014404	-0.00322221	-0.00500491	0.00523551
Coturnix chinensis	5	0.049	0.065	0.087	0.252874	0.966	1.20972	0.475	0.1161	1.4263	4.0913	4.16726	0.231807	3.56626	0.270694	-0.442616	0.214847	-0.150213	1.7859	1.05263	1.81485	0.651163	0.137812	0.390181	0.0516796	0.24031	0.236003	1.52023	0.372931	0.151	0.143829	1.22195	1.23962	84.9427	0.00522122	0.0803265	0.0460358	-0.246936	-0.159573	-0.0729744	-0.0456867	-0.0285536	0.0033557	-0.0287634	-0.00994005	-0.00124545	-0.0105921	-0.00977467	-0.00615213
Coturnix chinensis	5	0.049	0.065	0.087	0.252874	0.481	0.602357	0.59	0.1821	2.23711	3.23998	3.09464	0.15543	2.39123	0.339219	-0.399401	0.0990118	-0.0868106	1.13792	0.847458	1.19188	0.685887	0.141131	0.164195	0.0302032	0.558484	0.187809	1.07991	0.388253	0.145869	-0.0157752	1.09032	1.10015	96.9216	0.00220728	0.0339582	0.0647573	-0.220693	-0.160956	0.00560334	-0.0874202	-0.00275348	0.0120247	-0.0034892	0.028075	0.00480354	0.0179989	0.0032369	0.0122443
Coturnix chinensis	5	0.049	0.065	0.087	0.252874	0.566	0.708803	0.589	0.1681	2.06512	3.50387	3.45638	0.163755	2.51931	0.296869	-0.378541	0.104471	-0.0948657	1.2709	0.848896	1.32518	0.670434	0.165973	0.214158	0.0493754	0.202261	0.195717	1.03491	0.404083	0.142645	-0.0177037	1.04999	1.05979	80.3784	0.00200831	0.0308971	0.0549526	-0.249224	-0.137516	-0.0190102	-0.0555534	-0.00180667	0.00441025	-0.00143122	0.0161652	-0.00501352	0.00456981	-0.00589156	0.00249622
Coturnix chinensis	5	0.049	0.065	0.087	0.252874	0.672	0.841546	0.576	0.1453	1.78502	3.96421	3.81225	0.176274	2.71191	0.219077	-0.32501	0.0833718	-0.175352	1.30897	0.868056	1.31287	0.646249	0.131452	0.337233	0.0818995	0.28011	0.277357	1.28216	0.321326	0.138959	-0.00796979	1.11909	1.12771	93.698	0.00263449	0.0405306	0.0636236	-0.13187	-0.149456	-0.0369396	-0.0674357	-0.0169876	0.00424648	-0.0133744	0.00018494	-0.00912834	0.00707298	-0.00403832	0.00148875
Coturnix chinensis	5	0.049	0.065	0.087	0.252874	0.669	0.83779	0.552	0.1481	1.81942	3.72721	3.76789	0.177553	2.73158	0.241016	-0.264293	0.0821548	-0.0888931	1.41621	0.905797	1.4284	0.634031	0.144497	0.762998	0.0506415	0.257934	0.252532	1.33912	0.348764	0.141368	0.0043916	1.16978	1.1783	79.016	0.00389655	0.0599469	0.047832	-0.137119	-0.13974	-0.0103203	-0.0263169	-0.0215501	0.0366318	-0.0188804	0.00981988	-0.00077184	-0.00480971	0.00345385	-0.00176822
Coturnix chinensis	5	0.049	0.065	0.087	0.252874	1.246	1.56037	0.423	0.0861	1.05774	4.91289	4.64546	0.268219	4.12645	0.258435	-0.342427	0.0645031	-0.223279	2.10311	1.18203	2.10341	0.58885	0.0476191	0.722416	0.125436	0.356562	0.356562	2.0919	0.381952	0.18363	0.0269384	1.81466	1.82412	69.828	0.00550647	0.0847149	0.0661298	-0.12286	-0.122726	-0.0182727	-0.00222459	-0.061014	-0.0119151	-0.0141002	-0.020712	-0.0152632	-0.0159959	-0.0312832	-0.0214352
Coturnix chinensis	5	0.049	0.065	0.087	0.252874	1.39	1.7407	0.385	0.0801	0.984035	4.80649	4.56926	0.304207	4.68011	0.198496	-0.36163	0.233724	-0.141114	2.51248	1.2987	2.523	0.496879	0.0549313	0.287141	0.732834	0.273408	0.273408	2.51244	0.272758	0.198132	0.0398032	1.6218	1.63434	47.4772	0.00664493	0.10223	0.0693565	-0.0260847	-0.128053	-0.0644592	-0.00828206	-0.035142	-0.0150478	-0.0188281	-0.0296313	-0.0352536	-0.0383601	-0.0373527	-0.0213207
Coturnix chinensis	5	0.049	0.065	0.087	0.252874	0.715	0.895395	0.567	0.1481	1.81942	3.82849	3.92689	0.182078	2.8012	0.353192	-0.479611	0.0731802	-0.187181	1.38395	0.881834	1.42972	0.665766	0.128967	0.0290344	0.609723	0.228224	0.221472	1.19188	0.343589	0.176748	-0.145934	1.02859	1.05382	87.2511	0.00250531	0.0385432	0.0691829	-0.250247	-0.196108	-0.0472402	-0.0769848	-0.0224008	0.0330672	-0.0264226	0.0149038	-0.00859025	-0.00286891	0.0022997	0.00140181
Coturnix chinensis	5	0.049	0.065	0.087	0.252874	1.067	1.33621	0.473	0.1013	1.24448	4.6693	4.38591	0.243279	3.74275	0.191635	-0.339452	0.1823	-0.378161	2.04564	1.05708	2.05688	0.591313	0.0404738	0.768016	0.119447	0.293189	0.293189	2.0153	0.264681	0.144827	0.0334269	1.21007	1.21917	66.4332	0.00492208	0.0757243	0.0694659	-0.0586244	-0.129881	-0.0545256	-0.0502684	-0.0736332	0.0244001	-0.0181284	-0.00822786	-0.0198666	-0.0327232	-0.0134289	-0.0112537
Coturnix chinensis	5	0.049	0.065	0.087	0.252874	1.138	1.42512	0.5	0.0981	1.20517	5.09684	4.95043	0.229879	3.5366	0.457178	-0.611729	0.0915164	-0.22086	1.85576	1	1.92317	0.681957	0.160041	0.0285423	0.11213	0.256881	0.249745	1.44187	0.431353	0.189977	-0.0115293	1.21693	1.23172	77.3191	0.003493	0.0537385	0.0425903	-0.453154	-0.183826	-0.045025	-0.069253	-0.0092022	-0.00961678	-0.0228681	-0.00062209	-0.0347983	-0.00666354	-0.020271	-0.00792718
Coturnix chinensis	5	0.049	0.065	0.087	0.252874	0.846	1.05945	0.5	0.1241	1.52458	4.02901	4.17551	0.20261	3.11708	0.185371	-0.284878	0.0140236	-0.0856311	1.71593	1	1.73042	0.650282	0.139404	0.37228	0.0709106	0.249799	0.246575	1.49353	0.370433	0.134091	-0.0157607	1.21428	1.22176	83.5616	0.00497333	0.0765128	0.0424346	-0.176697	-0.112331	-0.0371462	-0.0147155	0.00042171	0.0060523	-0.0055403	-0.00020285	0.00415656	0.0007828	0.00369147	0.00181196
Coturnix chinensis	5	0.049	0.065	0.087	0.252874	0.554	0.693775	0.583	0.1701	2.08969	3.4274	3.41916	0.162028	2.49274	0.194468	-0.251353	0.0977699	-0.0738542	1.25773	0.857633	1.28455	0.6602	0.235156	0.179894	0.0188125	0.21164	0.212816	1.12767	0.436343	0.0753271	0.0109696	1.10348	1.1061	78.4784	0.00278834	0.0428975	0.0155513	-0.195547	-0.0678547	0.0101106	-0.00185336	0.0133373	0.00327606	-0.00407768	0.00102166	-0.00268596	0.00788227	0.00037316	0.00157566
Coturnix chinensis	5	0.049	0.065	0.087	0.252874	0.737	0.922946	0.516	0.1341	1.64743	3.84787	3.8407	0.191892	2.95218	0.110864	-0.244754	0.0887121	-0.124879	1.65683	0.968992	1.65939	0.607755	0.126771	0.719612	0.12006	0.259508	0.258016	1.6039	0.307027	0.101313	0.0101001	1.20707	1.21135	67.7184	0.00522861	0.0804402	0.0204267	-0.0547995	-0.114508	-0.0577276	-0.0125805	-0.0326203	0.0208083	-0.0042083	-0.00432516	0.0068371	-0.00034386	0.00337664	0.00521799
Coturnix chinensis	5	0.049	0.065	0.087	0.252874	0.632	0.791454	0.567	0.1533	1.8833	3.69863	3.66022	0.172667	2.65642	0.184899	-0.315702	0.0472446	-0.0793276	1.46495	0.881834	1.47179	0.600783	0.121983	0.759296	0.0430528	0.254403	0.251142	1.36393	0.334694	0.131099	-0.0218914	1.10319	1.11117	78.0325	0.00401728	0.0618043	0.0396369	-0.116202	-0.137931	-0.042008	-0.0286973	-0.0273391	0.0170437	-0.0074541	0.00415101	0.00747888	0.00373009	0.0118293	0.0024826
Coturnix chinensis	5	0.049	0.065	0.087	0.252874	0.737	0.922946	0.578	0.1421	1.74571	4.06756	3.84268	0.191793	2.95066	0.164349	-0.28606	0.0915642	-0.102962	1.55669	0.865052	1.57605	0.566502	0.133709	0.299789	0.0478536	0.235749	0.228008	1.29443	0.36334	0.127198	0.0110154	1.0572	1.06488	76.5663	0.00366556	0.0563932	0.0185739	-0.123753	-0.13155	-0.0357027	-0.010467	-0.0151007	0.0166715	0.00744024	0.00695834	0.0031768	0.00142638	0.00736567	0.00642793
Coturnix chinensis	5	0.049	0.065	0.087	0.252874	0.438	0.548508	0.647	0.2181	2.67937	2.96653	3.11784	0.140482	2.16126	0.338414	-0.353527	0.144613	-0.0929019	1.07883	0.772798	1.1326	0.637781	0.194865	0.21779	0.623109	0.649702	0.647409	0.94308	0.390373	0.144511	-0.0603653	0.946596	0.959464	26.372	0.00088948	0.0136843	0.0573995	-0.253813	-0.143072	0.00937082	-0.0400551	0.0152597	0.0245994	-0.0106639	0.00784269	-0.00283871	0.012611	0.00389701	0.0100376
Coturnix chinensis	5	0.049	0.065	0.087	0.252874	0.465	0.58232	0.649	0.2081	2.55652	3.11869	3.21904	0.144453	2.22235	0.240833	-0.26764	0.0902723	-0.0902515	1.1955	0.770416	1.22445	0.63383	0.161941	0.621816	0.0384431	0.184527	0.183566	1.02098	0.413997	0.130356	0.0522728	1.04019	1.04963	76.2321	0.00231076	0.0355502	0.0365517	-0.176353	-0.122414	0.0262161	-0.0231126	-0.00043292	0.0115726	-0.00139505	0.012818	0.00044368	0.00661782	0.00563336	0.00097104
Coturnix chinensis	5	0.049	0.065	0.087	0.252874	0.237	0.296795	0.667	0.3401	4.17815	1.96119	2.18465	0.108484	1.66898	0.276132	-0.355774	0.133211	-0.0594957	1.11278	0.749625	1.14202	0.666569	0.185534	0.157895	0.616583	0.600706	0.60394	1.03977	0.433881	0.148214	-0.0437912	1.09143	1.10232	69.8372	0.00304942	0.0469142	0.047293	-0.236706	-0.117699	0.02763	-0.0424529	0.0256663	-0.0141133	0.0323502	0.0274125	0.0112226	0.0222237	-0.00066944	0.00892922
Coturnix chinensis	5	0.049	0.065	0.087	0.252874	0.325	0.406998	0.753	0.2801	3.44105	2.68833	2.56919	0.126499	1.94614	0.364566	-0.392656	0.0849591	-0.149618	0.993723	0.664011	1.04475	0.601928	0.157444	0.600143	0.161371	0.545519	0.558729	0.888651	0.362664	0.232062	0.0463563	0.96317	0.991815	13.2796	0.00251602	0.038708	0.0898989	-0.195552	-0.213835	0.00853038	-0.0715343	-0.0354889	0.0114649	-0.00751671	0.0135334	0.00217941	-0.00028264	-0.00146525	-0.00336635
Coturnix chinensis	5	0.049	0.065	0.087	0.252874	0.366	0.458342	0.716	0.2521	3.09707	2.84014	2.81558	0.129991	1.99986	0.307333	-0.408244	0.106191	-0.0565416	1.04885	0.698324	1.12517	0.664419	0.165807	0.192781	0.0333201	0.150734	0.155891	0.872922	0.332923	0.141979	-0.0084025	0.916386	0.927357	25.4189	0.00267172	0.0411034	0.0722429	-0.19985	-0.175603	-0.0239203	-0.0864192	0.00117778	0.0278219	-0.00045755	0.0196745	-0.00053506	0.00944421	0.00467076	0.00297521
Coturnix chinensis	5	0.049	0.065	0.087	0.252874	0.826	1.0344	0.517	0.1149	1.41156	4.49956	4.1768	0.197759	3.04245	0.158383	-0.163796	0.115241	-0.127914	1.7028	0.967118	1.70702	0.563969	0.0391645	0.3255	0.0600522	0.295909	0.295909	1.65332	0.35155	0.135491	0.0301192	1.29712	1.30452	78.2178	0.00424096	0.0652455	0.0472974	-0.0883941	-0.0915686	-0.00586046	-0.00593109	-0.016335	0.00305638	-0.0119649	-0.00406387	-0.0142065	-0.0155705	-0.00617648	-0.00760076
Coturnix chinensis	5	0.049	0.065	0.087	0.252874	0.439	0.54976	0.683	0.2201	2.70395	3.10313	3.01606	0.145554	2.23929	0.304254	-0.313025	0.0615449	-0.112902	1.06314	0.732064	1.11147	0.682417	0.156293	0.685143	0.13403	0.171286	0.169014	0.939282	0.437707	0.0909297	-0.0070586	0.954807	0.959153	26.3419	0.00154878	0.0238274	0.0411443	-0.212076	-0.104129	0.0345304	-0.0449106	0.0160191	0.0211008	0.0123902	0.0254221	0.0178278	0.0198409	0.0154005	0.0123856
Colinus virginianus	1	0.156	0.085	0.132	0.356061	2.376	2.60197	0.353	0.0721	0.774569	4.89598	4.99902	0.475293	5.59168	0.182593	-0.555158	0.0622318	-0.882649	2.3882	1.41643	2.5335	0.672677	0.0929265	0.925104	0.281553	0.378641	0.350902	2.17399	0.247674	0.128217	-0.571142	2.21757	2.29352	49.5103	0.00660565	0.0777135	0.0773088	-0.114295	-0.150938	-0.107053	-0.136985	-0.0698957	-0.0562909	-0.0418869	-0.02611	-0.0176716	-0.0122921	-0.00412578	-0.00515046
Colinus virginianus	1	0.156	0.085	0.132	0.356061	1.494	1.63609	0.459	0.1161	1.24726	3.95349	4.0772	0.366428	4.31092	0.332373	-0.31235	0.13377	-0.326981	1.78666	1.08932	1.82014	0.377261	0.0904393	0.800172	0.248062	0.261843	0.318691	1.76254	0.232459	0.123289	-0.0387425	1.57656	1.58184	56.7418	0.00700795	0.0824465	0.135915	-0.014102	-0.124477	-0.0912302	-0.104555	-0.0170599	0.0163223	-0.022027	-0.0152347	-0.0130244	0.00722395	-0.00191226	0.00205368
Colinus virginianus	1	0.156	0.085	0.132	0.356061	2.145	2.349	0.4	0.0801	0.860513	4.99376	5.01124	0.428038	5.03574	0.333292	-0.552898	0.0414334	-0.686633	2.0594	1.25	2.17077	0.665418	0.0961298	0.910112	0.309613	0.314607	0.313358	2.05935	0.315917	0.189692	-0.510694	1.90919	1.9854	62.8557	0.00555831	0.0653919	0.102377	-0.234261	-0.182811	-0.0774508	-0.123375	-0.0461857	-0.0311528	-0.0356496	-0.0184386	-0.0187268	-0.0131091	-0.00743699	-0.00211814
Colinus virginianus	1	0.156	0.085	0.132	0.356061	1.942	2.1267	0.362	0.0881	0.946457	4.10897	4.30279	0.451335	5.30982	0.350966	-0.556334	0.0747746	-0.641801	2.40092	1.38122	2.43671	0.582293	0.0669693	0.849035	0.236095	0.424518	0.423383	2.36975	0.388459	0.234609	-0.396081	2.27647	2.32255	55.1356	0.00962463	0.113231	0.0996192	-0.172821	-0.181236	-0.0334324	-0.100317	-0.123515	-0.0637608	-0.0414151	-0.0356564	-0.0303137	-0.0285309	-0.0205643	-0.0155084
Colinus virginianus	1	0.156	0.085	0.132	0.356061	2.268	2.4837	0.417	0.0821	0.881999	5.07917	5.30724	0.427341	5.02754	0.200229	-0.319387	0.0717472	-0.435623	2.22126	1.19904	2.25182	0.410475	0.0816078	0.00243605	0.186358	0.261876	0.260658	2.21799	0.268211	0.189955	-0.336272	1.78933	1.83053	57.1356	0.00553456	0.0651125	0.0818572	-0.0449398	-0.16337	-0.0651121	-0.0761739	-0.0191453	-0.0163456	-0.0083337	-0.0117875	-0.00842069	-0.0123214	-0.00741618	-0.00783309
Colinus virginianus	1	0.156	0.085	0.132	0.356061	2.011	2.20226	0.429	0.0841	0.903485	5.10107	5.0503	0.398194	4.68464	0.31977	-0.42927	0.0114476	-0.629031	1.93319	1.1655	2.03006	0.674197	0.0939358	0.985731	0.501784	0.470868	0.474435	1.85704	0.417692	0.122801	-0.628989	1.89944	2.00464	81.4796	0.00487558	0.0573598	0.0633278	-0.266542	-0.115621	-0.0232296	-0.0620032	-0.0412524	-0.0273501	-0.0366076	-0.028844	-0.0195272	-0.0073575	-0.00314293	-4.28e-06
Colinus virginianus	1	0.156	0.085	0.132	0.356061	2.265	2.48041	0.408	0.0841	0.903485	4.85137	5.08162	0.445724	5.24381	0.20791	-0.419742	0.00563397	-0.29043	2.28067	1.22549	2.29259	0.51843	0.110583	0.00237812	0.20214	0.271106	0.268728	2.25455	0.30695	0.200968	-0.177634	1.93094	1.94948	63.1247	0.00632372	0.0743967	0.0707724	-0.137272	-0.186197	-0.0769004	-0.07319	-0.0323826	-0.0120624	-0.0186059	-0.0005474	-0.0100552	-0.00186477	-0.00582187	0.00184762
Colinus virginianus	1	0.156	0.085	0.132	0.356061	2.934	3.21304	0.333	0.0601	0.645654	5.54077	5.50411	0.533056	6.27125	0.248426	-0.656382	0	-1.34404	2.6828	1.5015	3.00034	0.549085	0.111481	0.00166389	0.324459	0.332779	0.331115	2.66841	0.312753	0.228285	-0.991637	2.2934	2.50902	63.4903	0.00557688	0.0656104	0.0851696	-0.247177	-0.221867	-0.166657	-0.0915436	-0.0612731	-0.0382855	-0.0391134	-0.0174099	-0.020971	-0.00920197	-0.0123739	-0.00357676
Colinus virginianus	1	0.156	0.085	0.132	0.356061	1.638	1.79378	0.474	0.1101	1.1828	4.30518	4.3649	0.375266	4.41489	0.280018	-0.237998	0.0372487	-0.301264	1.888	1.05485	1.89713	0.419619	0.0608538	0.999092	0.658492	0.306994	0.30881	1.74201	0.21239	0.205114	-0.156227	1.56919	1.59023	54.068	0.00634146	0.0746054	0.111735	0.0429865	-0.127676	-0.0880915	-0.0369884	-0.0284414	-0.0138958	-0.021731	-0.0187189	-0.0145068	-0.00606697	-0.0126248	-0.00683731
Colinus virginianus	2	0.18	0.088	0.133	0.338346	1.841	1.98143	0.488	0.0761	0.803485	6.41261	5.82215	0.316206	3.59325	0.2683	-0.514326	0.172376	0	1.6428	1.02459	1.65034	0.617608	0.0972405	0.0919842	0.00131406	0.44021	0.444152	1.6258	0.374253	0.223338	0.0317539	1.58394	1.59993	89.4804	0.00234924	0.0266959	0.0744981	-0.284029	-0.178631	-0.0915984	-0.0611099	-0.0294799	-0.0529282	-0.0166782	-0.0274513	-0.0105864	-0.0100813	-0.0057061	-0.00480259
Colinus virginianus	2	0.18	0.088	0.133	0.338346	1.508	1.62303	0.489	0.0861	0.909068	5.67944	5.54799	0.27181	3.08875	0.218242	-0.321399	0.172819	-0.0873632	1.57454	1.02249	1.5868	0.659698	0.176539	0.481998	0.174216	0.243902	0.24158	1.54398	0.321044	0.158872	0.167535	1.3777	1.39691	77.3424	0.00258038	0.0293225	0.0660495	-0.145785	-0.154453	-0.0311508	-0.0658416	0.0190686	0.00033571	-3.379e-05	-0.00036647	-0.00400497	-0.00127154	-0.00446142	-0.00145113
Colinus virginianus	2	0.18	0.088	0.133	0.338346	1.37	1.4745	0.551	0.1061	1.12023	5.19321	5.10231	0.268506	3.0512	0.314146	-0.449936	0.383817	-0.0935604	1.56287	0.907441	1.58342	0.563619	0.173421	0.482564	0.163996	0.303487	0.298775	1.51626	0.360057	0.278472	0.379009	1.2909	1.37391	92.2638	0.00268873	0.0305538	0.0624123	-0.214628	-0.241617	-0.0209406	-0.00426765	0.0126939	0.0215869	0.00221134	0.00160784	-0.00123941	0.0013057	-0.00419845	0.00120124
Colinus virginianus	2	0.18	0.088	0.133	0.338346	1.915	2.06107	0.512	0.0781	0.824602	6.5557	5.82791	0.328591	3.73399	0.276058	-0.509312	0.127222	-0.0904882	1.65083	0.976562	1.65761	0.617157	0.108835	0.0909091	0.99872	0.434059	0.435339	1.57018	0.367356	0.226705	-0.0285423	1.53657	1.55347	89.5738	0.00195299	0.0221931	0.0820599	-0.312653	-0.169076	-0.120392	-0.03575	-0.0426587	-0.0129455	-0.0266805	-0.00676366	-0.0209236	-0.00171738	-0.0146909	0.00252811
Colinus virginianus	2	0.18	0.088	0.133	0.338346	0.793	0.853488	0.639	0.1841	1.94378	3.47094	3.47534	0.228179	2.59294	0.362645	-0.556497	0.137485	-0.19098	1.34894	0.782473	1.42769	0.72189	0.121673	0.0782184	0.738186	0.17925	0.168387	0.882457	0.405955	0.118861	-0.0165517	0.809691	0.818536	41.4439	0.00265541	0.0301751	0.0639591	-0.295339	-0.142322	-0.0644328	-0.129847	-0.0175765	-0.0417202	-0.00059296	0.00854643	0.00503378	0.0116125	0.00152505	0.00475286
Colinus virginianus	2	0.18	0.088	0.133	0.338346	0.582	0.626393	0.644	0.2361	2.49281	2.72766	2.77047	0.210073	2.38719	0.234455	-0.350424	0.132941	-0.15463	1.18173	0.776398	1.19012	0.620923	0.103346	0.642101	0.0919102	0.296485	0.616688	1.18084	0.292225	0.159314	0.0737852	0.988516	1.00399	95.9356	0.0028328	0.0321909	0.0835473	-0.108802	-0.145229	-0.0367437	-0.0776489	-0.0420493	-0.0137064	-0.0159492	-0.00689761	-0.00480393	0.00852086	-0.00211273	0.00849231
Colinus virginianus	2	0.18	0.088	0.133	0.338346	0.802	0.863174	0.612	0.1821	1.92266	3.36079	3.1005	0.258668	2.93941	0.250924	-0.446876	0.0994937	-0.232	1.30913	0.816993	1.32989	0.673806	0.127952	0.61285	0.096101	0.242175	0.202636	1.1973	0.341738	0.161389	0.0391534	1.02574	1.0391	95.563	0.00329331	0.037424	0.0551858	-0.16186	-0.185847	-0.0284436	-0.102169	-0.0300131	-0.00914238	-0.0139722	0.0215927	0.0032817	0.00719915	0.00830266	-0.00033045
Colinus virginianus	2	0.18	0.088	0.133	0.338346	1.6	1.72204	0.471	0.1001	1.05688	4.70529	4.89604	0.326795	3.71358	0.252229	-0.389271	0.0914367	-0.176537	1.83096	1.06157	1.8334	0.664336	0.185814	0.35964	0.16983	0.358641	0.358641	1.82594	0.369545	0.181561	0.0626158	1.67058	1.68158	73.4588	0.00510985	0.0580665	0.0303838	-0.192387	-0.206279	0.00093917	-0.0714407	0.0214524	-0.00669349	-0.00416069	0.00127503	-0.00668004	-0.00969774	0.00077426	-0.00637654
Colinus virginianus	2	0.18	0.088	0.133	0.338346	0.97	1.04399	0.543	0.1521	1.60591	3.57002	3.55313	0.272999	3.10226	0.166186	-0.244719	0.0593046	-0.0980949	1.50408	0.92081	1.51556	0.701512	0.174227	0.593031	0.125575	0.239974	0.237344	1.33433	0.366316	0.105305	0.0551319	1.0816	1.08811	89.8251	0.0046803	0.0531852	0.0257175	-0.122296	-0.119651	-0.00768753	-0.0544521	0.0280379	-0.0130583	-0.00574865	0.00270417	-0.00404269	-0.00402668	-0.00934395	-0.00723717
Colinus virginianus	2	0.18	0.088	0.133	0.338346	0.604	0.650071	0.633	0.2321	2.45058	2.72727	2.77246	0.217857	2.47565	0.280327	-0.263203	0.148289	-0.0641466	1.12325	0.789889	1.12404	0.769496	0.123223	0.43645	0.817751	0.281775	0.281344	0.958731	0.564237	-0.0834828	0.129323	0.925607	0.938319	57.4584	0.00081342	0.00924341	-0.00665381	-0.168313	0.0207039	-0.00977133	-0.115031	-0.0103803	-0.0591092	0.0138383	0.00119982	0.00801871	0.0045308	-0.0029791	0.00486186
Colinus virginianus	2	0.18	0.088	0.133	0.338346	1.108	1.19252	0.516	0.1281	1.35252	4.0281	3.88666	0.285078	3.23952	0.294734	-0.496629	0.152435	-0.191364	1.47655	0.968992	1.48371	0.654957	0.152225	0.401249	0.14676	0.342701	0.343482	1.47596	0.347548	0.200723	0.115875	1.32073	1.34091	86.6291	0.00472184	0.0536573	0.0756301	-0.249111	-0.201301	-0.0593681	-0.0886751	0.0107238	-0.0124467	0.00088558	-0.0009932	-0.00163304	-0.00475963	-0.0129086	-0.00903189
Colinus virginianus	2	0.18	0.088	0.133	0.338346	0.987	1.06229	0.59	0.1481	1.56368	3.98379	4.11389	0.239919	2.72635	0.186034	-0.34724	0.064829	-0.0756467	1.3462	0.847458	1.35976	0.715733	0.157326	0.0438893	0.288994	0.24578	0.238352	1.14053	0.411206	0.084082	-0.00612867	1.01952	1.023	90.0398	0.00252008	0.0286373	0.0119388	-0.148975	-0.123757	-0.0291903	-0.0848324	0.0139165	-0.0118563	0.0148143	0.0203149	-0.00219981	-0.00704552	-0.0136123	-0.00536084
Colinus virginianus	2	0.18	0.088	0.133	0.338346	0.886	0.953582	0.559	0.1521	1.60591	3.67521	3.64213	0.243264	2.76436	0.163911	-0.302806	0.165367	-0.149455	1.47225	0.894454	1.47719	0.614727	0.145957	0.330703	0.123603	0.255753	0.255095	1.45942	0.286721	0.147052	0.0973672	1.1768	1.18995	88.4969	0.0045117	0.0512693	0.0603672	-0.0871357	-0.152228	-0.0392997	-0.0721785	-0.00168082	-0.010225	-0.00428847	0.00376822	-0.003654	-0.00046984	-0.0167897	-0.00902042
Colinus virginianus	2	0.18	0.088	0.133	0.338346	1.963	2.11273	0.475	0.0781	0.824602	6.08195	6.23501	0.314835	3.57767	0.579561	-0.487973	0.356091	-0.0957572	1.86813	1.05263	1.89223	0.595391	0.134443	0.574904	0.145967	0.412292	0.417414	1.79567	0.362757	0.421538	0.322338	1.7538	1.83233	80.4136	0.00312929	0.0355601	0.192021	-0.339895	-0.287935	0.00041193	-0.0635341	-0.0424954	-0.00974534	-0.0318763	-0.0146248	-0.017095	-0.0102438	-0.0115728	-0.00842669
Colinus virginianus	3	0.189	0.066	0.138	0.521739	2.78	3.45492	0.294	0.0581	0.708335	5.06024	4.89936	0.567421	8.59729	0.843315	-1.16759	0.104723	-0.214684	2.95441	1.70068	2.99601	0.605852	0.10327	0.442341	0.108434	0.487091	0.497418	2.84107	0.38932	0.52968	0.0296512	2.94799	2.99534	55.0101	0.00729181	0.110482	0.242609	-0.649845	-0.403154	-0.0788281	-0.15345	-0.114697	-0.0782465	-0.0541832	-0.0320587	-0.0136908	0.00036119	0.00172011	0.0115595
Colinus virginianus	3	0.189	0.066	0.138	0.521739	2.427	3.01622	0.425	0.0721	0.879018	5.89459	6.01493	0.403496	6.11358	0.60371	-0.705199	0.0792729	-0.431481	2.5164	1.17647	2.52798	0.57975	0.106796	0.0957004	0.256588	0.409154	0.403606	2.50021	0.432634	0.422984	-0.26691	2.23099	2.28637	80.6604	0.00464076	0.0703145	0.117959	-0.375165	-0.263916	0.015948	-0.0615077	-0.179522	-0.0829978	-0.0399943	0.0350046	0.015342	0.0144167	-0.0167519	-0.00339122
Colinus virginianus	3	0.189	0.066	0.138	0.521739	2.218	2.75648	0.435	0.0841	1.02532	5.17241	5.39434	0.411172	6.22988	0.355038	-0.619428	0.341781	-0.131119	2.17947	1.14943	2.19721	0.533888	0.121284	0.432818	0.112961	0.306778	0.299643	2.1642	0.350951	0.33268	0.28387	1.69694	1.75239	78.5308	0.00496106	0.0751676	0.104285	-0.314332	-0.26761	-0.10166	-0.0603534	-0.0179952	-0.0272958	-0.011511	-0.00845086	-0.00278638	-0.00370905	0.00049946	-5.974e-05
Colinus virginianus	3	0.189	0.066	0.138	0.521739	2.338	2.90561	0.392	0.0841	1.02532	4.66112	4.86575	0.480501	7.28032	0.525112	-0.619858	0.71909	-0.104391	2.78041	1.27551	2.89195	0.470868	0.0939358	0.378121	0.783591	0.380499	0.382878	2.5445	0.303585	0.505718	0.491099	2.17434	2.28576	57.5291	0.00759174	0.115026	0.187607	-0.187349	-0.350277	-0.169728	-0.0500933	-0.0555244	-0.05303	-0.0405414	-0.0392595	-0.0247619	-0.0190686	-0.0182332	-0.0150198
Colinus virginianus	3	0.189	0.066	0.138	0.521739	1.308	1.62555	0.491	0.0961	1.17162	5.10926	4.57175	0.286105	4.33492	0.24078	-0.21173	0.0369939	-0.199426	1.79975	1.01833	1.80419	0.62539	0.262227	0.735692	0.297607	0.413111	0.41103	1.78969	0.448307	0.0785318	-0.0772913	1.73509	1.73859	84.0572	0.0041365	0.0626742	0.0314042	-0.181915	-0.0672388	0.0359964	-0.00838346	-0.0103923	-0.00473504	-0.00311928	-0.0106379	-0.00445486	-0.00122488	-0.00429608	-0.00013782
Colinus virginianus	3	0.189	0.066	0.138	0.521739	1.918	2.38365	0.435	0.0841	1.02532	5.17241	4.94225	0.388082	5.88003	0.220522	-0.239639	0.279728	-0.100557	2.16056	1.14943	2.17533	0.530321	0.193817	0.151011	0.83591	0.353151	0.351962	2.12992	0.381365	0.205281	0.184955	1.8696	1.88991	71.4434	0.00515242	0.078067	0.0436209	-0.141797	-0.142273	-0.014229	0.012279	-0.0118502	-0.00865745	-0.016379	-0.00546168	-0.0109677	-0.00309226	-0.00632811	0.00010884
Colinus virginianus	3	0.189	0.066	0.138	0.521739	1.839	2.28547	0.435	0.0821	1.00093	5.29842	5.19948	0.353689	5.35892	0.414331	-0.514788	0.518909	-0.0758259	2.11037	1.14943	2.17153	0.533496	0.091352	0.434836	0.851401	0.371498	0.371498	2.08111	0.333577	0.384807	0.448803	1.82265	1.91613	66.5607	0.00479824	0.0727006	0.118529	-0.200733	-0.283816	-0.0654071	-0.0465677	-0.0503913	-0.0382222	-0.0283508	-0.0184055	-0.0280841	-0.0137301	-0.0124044	-0.00227504
Colinus virginianus	3	0.189	0.066	0.138	0.521739	2.121	2.63593	0.4	0.0821	1.00093	4.87211	4.52683	0.46854	7.09909	0.511905	-0.593494	0.534397	-0.129524	2.67098	1.25	2.7191	0.506699	0.119367	0.427527	0.835566	0.354446	0.359318	2.64377	0.326839	0.510895	0.419919	2.08246	2.18495	54.3595	0.00694459	0.105221	0.136911	-0.189177	-0.367467	-0.103414	-0.0106801	0.00218754	-0.0167221	-0.0172484	-0.00074002	4.39e-06	0.00645271	0.0105467	0.0166055
Colinus virginianus	4	0.165	0.067	0.132	0.492424	2.281	2.81354	0.388	0.0741	0.896634	5.23617	5.00096	0.456112	6.80764	0.463213	-0.604575	0.254518	-0.0455386	2.80097	1.28866	2.81238	0.497976	0.133603	0.39946	0.951417	0.354926	0.356275	2.76509	0.328558	0.462936	0.15539	2.07253	2.12928	64.2408	0.00607389	0.0906551	0.153962	-0.268074	-0.327993	-0.127598	-0.0482797	-0.0075108	-0.0297138	-0.020039	-0.0174603	-0.00189335	-0.0067316	0.00033608	-0.00230805
Colinus virginianus	4	0.165	0.067	0.132	0.492424	1.404	1.73179	0.367	0.1201	1.45325	3.05579	3.36989	0.416631	6.21837	0.974793	-0.86967	0.484502	-0.112024	1.9816	1.3624	2.15239	0.739384	0.134055	0.129892	0.767694	0.651957	0.690258	1.76024	0.443936	0.144841	0.220904	1.79056	1.80994	64.2726	0.0142526	0.212725	0.200986	-0.733561	-0.126332	-0.124968	-0.212853	0.00361985	-0.0529419	0.00045489	-0.0246424	-0.0193711	-0.00791479	-0.0120494	-0.00651761
Colinus virginianus	4	0.165	0.067	0.132	0.492424	1.765	2.17707	0.542	0.1001	1.21124	5.41459	5.19241	0.339919	5.07342	0.482817	-0.705868	0.133946	-0.324874	1.92811	0.922509	1.96719	0.463536	0.0639361	0.036963	0.317682	0.26973	0.263736	1.88105	0.310045	0.464412	-0.118156	1.18724	1.2803	99.1337	0.00357074	0.0532946	0.169551	-0.242105	-0.396246	-0.147288	-0.103759	-0.0185303	-0.0334922	-0.0395728	-0.0352053	-0.0373473	-0.0311666	-0.0310365	-0.0328759
Colinus virginianus	5	0.16	0.083	0.131	0.366412	2.637	2.92238	0.386	0.0721	0.783846	5.35368	5.62889	0.468476	5.64429	0.323286	-0.55462	0.413963	-0.16845	2.57018	1.29534	2.59823	0.517337	0.0832177	0.314841	0.764216	0.357836	0.353675	2.44515	0.265146	0.313063	0.160722	2.07085	2.10054	51.4989	0.00577068	0.0695263	0.119811	-0.0980297	-0.229213	-0.0910223	-0.0917626	-0.094627	-0.0678914	-0.0503288	-0.0296212	-0.0202312	-0.016609	-0.010048	-0.00846639
Colinus virginianus	5	0.16	0.083	0.131	0.366412	2.707	2.99995	0.372	0.0681	0.740359	5.46256	5.75491	0.470381	5.66724	0.357173	-0.641967	0.390789	-0.210224	2.57293	1.34409	2.58004	0.512482	0.0983847	0.396476	0.776799	0.242291	0.243759	2.56517	0.25741	0.354461	0.21964	2.09981	2.14082	51.4473	0.00567758	0.0684046	0.134569	-0.0680538	-0.283802	-0.144371	-0.0962769	-0.110293	-0.0467926	-0.0581847	-0.0186977	-0.0122673	-0.00131817	0.00117352	0.00587377
Colinus virginianus	5	0.16	0.083	0.131	0.366412	2.397	2.65641	0.457	0.0841	0.914306	5.43401	5.34697	0.448291	5.4011	0.237616	-0.563252	0.0787264	-0.632525	2.50289	1.09409	2.57576	0.31629	0.0772889	0.00237812	0.24019	0.286564	0.279429	2.26483	0.198932	0.111809	0.0208091	1.42136	1.4259	71.8478	0.00523009	0.0630131	0.0964526	-0.0442662	-0.0961461	-0.128053	-0.140332	-0.140398	-0.0641905	-0.0528098	-0.0282498	-0.0356813	-0.0220652	-0.0244385	-0.00845535
Colinus virginianus	5	0.16	0.083	0.131	0.366412	2.481	2.7495	0.413	0.0781	0.849076	5.28809	5.42442	0.457376	5.51055	0.344246	-0.607606	0.133215	-0.314432	2.46395	1.21065	2.48483	0.453265	0.099872	0.610755	0.248399	0.282971	0.28041	2.37009	0.226372	0.296267	-0.0005409	1.74112	1.76614	53.0407	0.00547968	0.0660202	0.128125	-0.0397878	-0.218765	-0.156816	-0.107329	-0.0773364	-0.0739993	-0.0441283	-0.0171487	0.00472021	-0.00262567	0.00725062	0.00556887
Colinus virginianus	5	0.16	0.083	0.131	0.366412	2.09	2.31618	0.429	0.0861	0.936049	4.98258	5.08969	0.410634	4.9474	0.235198	-0.315808	0.062916	-0.769817	2.44348	1.1655	2.56218	0.278746	0.0592334	0.00232288	0.211382	0.293844	0.231127	1.8072	0.156706	0.035374	-0.15836	1.61686	1.62498	44.9427	0.0061629	0.0742518	0.0671637	0.0681087	-0.0477938	-0.0442712	-0.0930217	-0.0863815	-0.0445089	-0.0456754	-0.0284516	-0.0229722	-0.0130296	-0.0112082	-0.00717986
Colinus virginianus	5	0.16	0.083	0.131	0.366412	0.707	0.783512	0.541	0.2001	2.17542	2.70365	2.5604	0.276129	3.32686	0.150956	-0.250787	0.170989	-0.170111	1.36427	0.924214	1.36943	0.736132	0.286357	0.314343	0.163418	0.215892	0.215392	1.08769	0.512392	-0.00808295	0.0783607	1.07893	1.0818	69.0727	0.00492606	0.0593501	-0.0227195	-0.134226	-0.00770732	0.0392282	0.00950005	0.0133413	-0.0115095	-0.0315641	-0.00995266	-0.0132209	0.00940767	0.00978478	0.0064319
Colinus virginianus	5	0.16	0.083	0.131	0.366412	2.157	2.39043	0.435	0.0781	0.849076	5.56978	5.53619	0.389618	4.69419	0.211816	-0.388895	0.483495	-0.0410933	2.43047	1.14943	2.48187	0.43662	0.084507	0.247119	0.861716	0.259923	0.258643	2.21599	0.200758	0.176001	0.16876	1.55189	1.57093	59.2758	0.00458117	0.0551948	0.12335	-0.00904837	-0.129518	-0.0682317	-0.099802	-0.0698978	-0.0475523	-0.0399708	-0.0233903	-0.0124612	-0.0105464	-0.00893811	-0.00722235
Colinus virginianus	5	0.16	0.083	0.131	0.366412	1.838	2.03691	0.444	0.0921	1.00128	4.82085	4.59976	0.399586	4.81429	0.411589	-0.53514	0.19789	-0.20117	2.39457	1.12613	2.39842	0.495114	0.0792617	0.446254	0.0901194	0.261672	0.255157	2.33449	0.310382	0.411023	0.187901	1.57496	1.63852	64.9952	0.00630109	0.0759167	0.121401	-0.10934	-0.299774	-0.0990433	-0.0394636	-0.0475604	-0.0360381	-0.0406717	-0.0215489	-0.0219668	-0.0197636	-0.0107965	-0.00602165
Colinus virginianus	5	0.16	0.083	0.131	0.366412	1.49	1.65125	0.491	0.1161	1.2622	4.22911	4.38523	0.339777	4.0937	0.220563	-0.464833	0.166679	-0.358962	2.2243	1.01833	2.24687	0.504737	0.0654608	0.0387597	0.192937	0.242894	0.233419	2.11407	0.311563	0.219994	-0.159277	1.279	1.30752	69.556	0.00747988	0.090119	0.0428704	-0.0692415	-0.193747	-0.0837697	-0.0420383	-0.070733	-0.0560578	-0.0311796	-0.0446044	-0.0214354	-0.0150743	-0.0262615	-0.012365
Colinus virginianus	5	0.16	0.083	0.131	0.366412	1.267	1.40412	0.525	0.1301	1.4144	4.03536	4.08459	0.31019	3.73723	0.117784	-0.323317	0.126218	-0.293816	2.01871	0.952381	2.03375	0.368947	0.0676403	0.0476557	0.19754	0.268255	0.267487	2.00628	0.253867	0.101193	-0.142703	1.34455	1.35588	65.8596	0.00723124	0.0871234	0.0466805	-0.03984	-0.101172	-0.0785102	-0.0535418	-0.0497397	-0.0247504	-0.013569	-0.0253955	-0.017787	-0.0125503	-0.0152411	-0.00391923
Coturnix japonica	1	0.251	0.11	0.142	0.225352	0.661	0.636313	0.798	0.2301	2.17298	3.46806	3.01977	0.218891	1.98992	0.480287	-0.695287	0.287952	-0.279871	0.969982	0.626566	1.08502	0.747936	0.101695	0.688396	0.0956106	0.225554	0.121686	0.719479	0.397721	0.16616	0.152017	0.67801	0.714434	33.5414	0.0046453	0.04223	0.109191	-0.413018	-0.151235	-0.0994116	-0.137103	-0.0340001	-0.0674146	-0.0190292	-0.0285177	0.0015327	-0.0094511	0.00171374	-0.00436094
Coturnix japonica	1	0.251	0.11	0.142	0.225352	0.564	0.542936	0.783	0.2541	2.39962	3.08146	2.80911	0.200775	1.82523	0.418377	-0.614825	0.292541	-0.204039	1.01829	0.63857	1.1284	0.694608	0.104683	0.655647	0.0783156	0.19205	0.181818	0.780118	0.411258	0.161061	0.149053	0.751433	0.782821	27.2111	0.00489022	0.0444565	0.0920065	-0.37518	-0.16744	-0.0826214	-0.140033	-0.0417472	-0.0564232	-0.00650882	-0.0181285	-0.0115166	-0.0108629	-0.0191059	-0.00639335
Coturnix japonica	1	0.251	0.11	0.142	0.225352	0.941	0.905855	0.699	0.1741	1.64413	4.01493	3.3902	0.277565	2.52332	0.516253	-0.959799	0.329647	-0.476635	1.22131	0.715308	1.4587	0.705342	0.0959219	0.676048	0.0913268	0.219414	0.131534	1.11932	0.316773	0.288103	0.26035	0.801173	0.890317	59.7752	0.00234381	0.0213074	0.159311	-0.360878	-0.31574	-0.150357	-0.240179	-0.0424537	-0.0816247	-0.04899	-0.0190451	-0.0113126	-0.00086487	0.00748263	-0.00271574
Coturnix japonica	1	0.251	0.11	0.142	0.225352	0.404	0.388911	0.79	0.3381	3.19289	2.33659	2.10636	0.1918	1.74364	0.433228	-0.57478	0.26757	-0.298847	0.884086	0.632911	1.00793	0.749482	0.106773	0.60071	0.0881396	0.585626	0.169476	0.800824	0.421371	0.165837	0.152878	0.809123	0.839972	25.6776	0.00653785	0.059435	0.0781441	-0.415737	-0.159527	-0.0655746	-0.0919898	-0.0238483	-0.0426642	-0.00177752	-0.023037	-0.0128747	-0.00541795	-0.00785414	-0.0063252
Coturnix japonica	1	0.251	0.11	0.142	0.225352	0.937	0.902005	0.69	0.1641	1.5497	4.20475	3.55072	0.26389	2.399	0.162119	-0.447202	0.270917	-0.146208	1.22549	0.724638	1.23582	0.379647	0.126143	0.341255	0.11883	0.248629	0.246801	1.19313	0.27894	0.130407	0.165094	0.797991	0.825258	67.9142	0.0025317	0.0230155	0.0608744	-0.133167	-0.145326	-0.133529	-0.0868617	-0.0209876	-0.00608889	0.0100392	0.00334574	-0.00172606	0.00010715	0.00050071	0.00416236
Coturnix japonica	1	0.251	0.11	0.142	0.225352	1.215	1.16962	0.6	0.1501	1.41749	3.99734	3.85633	0.315066	2.86424	0.250908	-0.555368	0.308661	-0.215542	1.61599	0.833333	1.63058	0.380413	0.1006	0.333111	0.0859427	0.189207	0.188541	1.6049	0.23424	0.212442	0.189453	1.02159	1.0605	90.2078	0.00431362	0.0392147	0.0966844	-0.0314303	-0.215986	-0.109914	-0.123125	-0.0695589	-0.0405583	-0.0255774	-0.0129999	-0.0127289	0.0131068	0.0043915	0.0162132
Coturnix japonica	2	0.286	0.11	0.144	0.236111	0.465	0.447633	0.747	0.2961	2.79625	2.5228	2.18861	0.212464	1.93149	0.639298	-1.072	0.281207	-0.376031	1.02475	0.669344	1.45045	0.703141	0.124282	0.690645	0.0979399	0.190814	0.148936	0.936555	0.348629	0.30637	0.159911	0.805974	0.876943	32.0131	0.00555183	0.0504712	0.173835	-0.563983	-0.31016	-0.184137	-0.214905	-0.0700676	-0.0398105	0.0019615	0.00331702	0.00706219	0.00788509	0.00611661	-0.00286525
Coturnix japonica	2	0.286	0.11	0.144	0.236111	0.667	0.642089	0.769	0.2421	2.2863	3.17637	2.79602	0.238553	2.16866	0.239217	-0.535311	0.189369	-0.015323	1.19987	0.650195	1.22862	0.61834	0.130525	0.150764	0.351921	0.246592	0.237092	1.17322	0.288703	0.194018	0.0490102	0.824094	0.848042	72.7446	0.00384445	0.0349495	0.0935338	-0.181009	-0.203415	-0.112944	-0.10252	-0.0146997	0.00238068	0.0226864	0.00635083	0.00346826	0.013788	0.00223778	0.00959259
Coturnix japonica	2	0.286	0.11	0.144	0.236111	0.633	0.609358	0.744	0.2881	2.7207	2.58244	2.58032	0.245318	2.23016	0.232897	-0.580926	0.253396	-0.00296401	1.34222	0.672043	1.35387	0.318986	0.118362	0.122527	0.918431	0.209649	0.206178	1.30608	0.240919	0.222611	0.0187859	0.895138	0.922594	85.3048	0.00577848	0.0525316	0.0787721	-0.0330885	-0.212529	-0.136704	-0.110167	-0.0869263	-0.0243457	-0.020691	0.015143	0.00209975	-0.00122186	0.0166072	0.00964815
Coturnix japonica	2	0.286	0.11	0.144	0.236111	0.448	0.431268	0.813	0.3201	3.0229	2.53983	2.22876	0.201009	1.82735	0.451446	-0.920328	0.327164	-0.360923	1.01979	0.615006	1.37477	0.677913	0.128085	0.636676	0.121525	0.174008	0.139644	0.864165	0.356388	0.231931	0.199116	0.751665	0.811443	29.5403	0.00665622	0.0605111	0.115857	-0.414896	-0.252075	-0.142219	-0.17456	-0.0678934	-0.0464138	0.00532438	0.0103792	0.0231026	0.023442	0.0168166	0.0151988
Coturnix japonica	2	0.286	0.11	0.144	0.236111	1.005	0.967465	0.584	0.1561	1.47415	3.74119	3.24291	0.309907	2.81734	0.475363	-0.652109	0.24191	-0.0137319	1.63196	0.856164	1.67798	0.452274	0.128123	0.19795	0.454837	0.245996	0.210122	1.62269	0.278182	0.421672	0.0105198	1.1844	1.25727	84.6614	0.00579293	0.052663	0.145124	-0.109854	-0.363158	-0.200877	-0.0868894	-0.02999	-0.00496063	0.00110237	-0.0104133	-0.00406758	-0.00807507	-0.0131095	-0.00572798
Coturnix japonica	2	0.286	0.11	0.144	0.236111	0.829	0.798038	0.733	0.2241	2.11631	3.27086	3.33451	0.248612	2.26011	0.223668	-0.273787	0.245077	-0.0121551	1.30839	0.682128	1.33851	0.592146	0.147702	0.285587	0.944668	0.208835	0.209728	1.16089	0.334081	0.147718	0.158131	0.8285	0.856293	69.7089	0.00414882	0.0377165	0.0537218	-0.126859	-0.154162	-0.0212691	-0.035016	-0.0174727	0.0153802	-0.0124809	-0.00485104	-0.0139931	-0.00185379	-0.00370345	-0.00835856
Coturnix japonica	2	0.286	0.11	0.144	0.236111	0.909	0.87505	0.638	0.2041	1.92744	3.12592	3.13649	0.289814	2.63467	0.160408	-0.379395	0.0872657	-0.0641753	1.52341	0.783699	1.52973	0.382656	0.131798	0.475257	0.147967	0.231749	0.22391	1.50306	0.264443	0.126214	0.0848731	0.920534	0.933014	89.6218	0.00557202	0.0506547	0.0425232	-0.0624518	-0.161026	-0.0953527	-0.0840746	-0.0303412	0.00626422	0.00105216	0.011721	-0.00077409	0.00304693	-0.00046679	0.00077341
Coturnix japonica	2	0.286	0.11	0.144	0.236111	0.462	0.444745	0.766	0.3161	2.98513	2.42328	2.24541	0.205753	1.87048	0.42284	-0.54915	0.283743	-0.0709288	1.06758	0.652742	1.15426	0.698829	0.15976	0.178741	0.698197	0.26732	0.234736	0.878865	0.403775	0.120552	0.075883	0.826296	0.838485	42.2341	0.00516649	0.0469681	0.0632195	-0.341049	-0.166102	-0.0294516	-0.101048	0.0132696	0.0197378	0.0124539	0.0132691	0.0105979	0.00692664	0.00980594	0.00553857
Coturnix japonica	2	0.286	0.11	0.144	0.236111	0.638	0.614172	0.7	0.2541	2.39962	2.75482	2.47963	0.257296	2.33905	0.299201	-0.703745	0.237025	-0.0132318	1.26702	0.714286	1.27861	0.583235	0.112554	0.111767	0.987407	0.24085	0.225108	1.22726	0.28164	0.243592	0.0239858	0.890954	0.923965	79.8072	0.00481105	0.0437368	0.109174	-0.147947	-0.263376	-0.115792	-0.146142	-0.071803	-0.0334899	-0.0154921	-0.0105587	-0.00907499	0.0233171	0.0163049	0.0191996
Coturnix japonica	2	0.286	0.11	0.144	0.236111	0.605	0.582404	0.742	0.2941	2.77737	2.52295	2.55173	0.237094	2.1554	0.170696	-0.364832	0.00909982	-0.109674	1.25337	0.673854	1.2569	0.562054	0.106426	0.781707	0.119007	0.255015	0.253315	1.20743	0.298408	0.16536	-0.0152641	0.848227	0.86433	76.4127	0.0058915	0.0535591	0.0573163	-0.0898975	-0.155146	-0.0572474	-0.0594849	-0.0297365	-0.0213184	-0.0136258	-0.00596029	0.00088064	0.00215958	0.00436218	0.00855568
Coturnix japonica	2	0.286	0.11	0.144	0.236111	0.846	0.814403	0.684	0.2161	2.04076	3.1652	3.16763	0.267077	2.42797	0.280341	-0.47122	0.128515	-0.104554	1.36403	0.730994	1.36764	0.362332	0.12633	0.0615456	0.325775	0.265618	0.28783	1.36164	0.257372	0.244336	-0.00196531	0.912059	0.944222	89.2054	0.00478178	0.0434707	0.0996796	-0.048014	-0.231926	-0.124166	-0.108526	-0.0469431	-0.0110816	-0.0115134	0.00022173	-0.0123043	-0.00630559	0.00045487	0.00481116
Coturnix japonica	2	0.286	0.11	0.144	0.236111	0.289	0.278206	0.765	0.4141	3.9106	1.84738	1.62184	0.178193	1.61994	0.45099	-0.750302	0.318918	-0.31265	0.96427	0.653595	1.11286	0.615069	0.102149	0.582951	0.103115	0.309346	0.120985	0.877558	0.388884	0.255844	0.187124	0.88091	0.936202	35.7657	0.00657565	0.0597786	0.12062	-0.382854	-0.234502	-0.0793819	-0.141119	-0.0853703	-0.0567768	-0.0217674	-0.00645879	-0.0167985	0.0101384	0.00646027	0.00105017
Coturnix japonica	2	0.286	0.11	0.144	0.236111	0.783	0.753756	0.738	0.2101	1.9841	3.51261	2.98621	0.262205	2.38368	0.403969	-0.6722	0.638293	-0.205992	1.38703	0.677507	1.46752	0.359829	0.127082	0.328415	0.123751	0.247977	0.293194	1.38174	0.260503	0.251108	0.312533	0.79662	0.891816	80.5058	0.00423605	0.0385095	0.116902	-0.0881177	-0.281175	-0.205594	-0.143623	-0.041969	0.0121862	0.0245186	0.0098991	-0.0114921	0.00270409	-0.00470758	0.00041945
Coturnix japonica	2	0.286	0.11	0.144	0.236111	0.939	0.90393	0.667	0.1821	1.71968	3.66282	3.18031	0.295254	2.68413	0.241573	-0.32826	0.0832802	-0.0788431	1.44325	0.749625	1.44611	0.542559	0.113125	0.867655	0.215266	0.275673	0.278418	1.43023	0.256063	0.229261	0.0213123	0.936639	0.964524	86.5934	0.00397854	0.0361685	0.122937	-0.0616412	-0.183832	-0.0792571	-0.08376	-0.0246783	-0.0154083	0.00460339	-0.00681086	-0.0131051	-0.00174025	-0.00726121	-0.00587894
Coturnix japonica	2	0.286	0.11	0.144	0.236111	0.995	0.957838	0.644	0.1681	1.58747	3.83105	3.41546	0.291322	2.64838	0.395838	-0.531516	0.63335	-0.215456	1.62811	0.776398	1.67238	0.372992	0.126115	0.3605	0.0832838	0.210589	0.208209	1.54352	0.268527	0.276684	0.340492	0.957257	1.05301	90.1149	0.00465286	0.0422987	0.121527	-0.0788824	-0.28199	-0.180205	-0.112306	-0.0287018	0.00852596	0.0164549	-0.0116614	-0.0282764	-0.00949006	-0.0107668	-0.00867791
Coturnix japonica	2	0.286	0.11	0.144	0.236111	0.793	0.763383	0.793	0.2201	2.07854	3.60291	3.0124	0.263245	2.39314	0.201075	-0.495866	0.451901	-0.130324	1.31725	0.630517	1.35461	0.342572	0.120854	0.301227	0.0840527	0.213539	0.212631	1.23578	0.255129	0.152785	0.190187	0.693765	0.735407	68.1196	0.00426114	0.0387376	0.0715215	-0.0947465	-0.179513	-0.13521	-0.118209	-0.0431645	-0.0120902	0.0112488	0.0130113	0.00290491	0.00409506	0.00226725	-0.00096044
Coturnix japonica	2	0.286	0.11	0.144	0.236111	0.763	0.734503	0.738	0.2101	1.9841	3.51261	2.96099	0.257684	2.34258	0.278518	-0.565759	0.488046	-0.214809	1.35248	0.677507	1.39462	0.373156	0.111376	0.328891	0.066159	0.227511	0.195621	1.33536	0.259259	0.131878	0.194113	0.796189	0.830053	79.3467	0.00427658	0.038878	0.0878967	-0.11866	-0.196031	-0.167761	-0.141878	-0.04715	0.00296247	0.00577183	-0.00100974	-0.00975751	0.00833272	-0.00140702	-0.00107233
Coturnix japonica	2	0.286	0.11	0.144	0.236111	0.577	0.55545	0.837	0.2981	2.81514	2.80778	2.58974	0.222802	2.02547	0.427762	-0.857219	0.307531	-0.331024	1.15198	0.597372	1.39992	0.682992	0.134854	0.679638	0.131835	0.199597	0.141563	0.793544	0.34241	0.144124	0.121451	0.637029	0.664325	27.1757	0.00770119	0.0700108	0.075072	-0.35584	-0.218897	-0.123013	-0.17926	-0.0407711	-0.0108853	0.0133387	0.0275623	0.0317985	0.0241844	0.0180525	0.0157701
Coturnix japonica	2	0.286	0.11	0.144	0.236111	0.343	0.33019	0.769	0.3581	3.38176	2.14744	1.84224	0.186186	1.6926	0.316065	-0.528926	0.286659	-0.102093	1.03383	0.650195	1.0471	0.704552	0.139067	0.141022	0.704273	0.305781	0.282044	0.985456	0.361111	0.0999768	0.00089284	0.824553	0.830592	50.204	0.0058731	0.0533918	0.0571572	-0.285325	-0.142375	-0.0731963	-0.090332	-0.00593485	0.00675981	0.00997421	0.0107195	0.0077312	0.0143409	0.0155201	0.00952423
Coturnix japonica	2	0.286	0.11	0.144	0.236111	0.68	0.654603	0.725	0.2261	2.1352	3.20655	2.74355	0.247854	2.25322	0.161474	-0.490249	0.169575	-0.0459567	1.37563	0.689655	1.37962	0.361787	0.114109	0.0712074	0.340115	0.227775	0.225122	1.34581	0.257456	0.114123	0.0340636	0.786998	0.795958	80.7631	0.00493815	0.0448923	0.060759	-0.110443	-0.145565	-0.118635	-0.116316	-0.0503008	-0.0264355	-0.00580303	0.00068831	-0.00689898	0.00554473	0.00592277	0.00326929
Coturnix japonica	2	0.286	0.11	0.144	0.236111	0.738	0.710437	0.739	0.2181	2.05965	3.38835	2.82237	0.261482	2.37711	0.222493	-0.462165	0.155853	-0.116317	1.37767	0.67659	1.38011	0.342503	0.0903255	0.0545621	0.30674	0.22696	0.227419	1.3774	0.224472	0.172896	-0.0310726	0.739623	0.760198	82.2094	0.00485316	0.0441196	0.100671	-0.0453227	-0.152667	-0.125447	-0.118796	-0.0733134	-0.0400563	-0.0156615	-0.0033348	-0.0104465	-0.00223252	-0.00328692	-0.00419104
Coturnix japonica	2	0.286	0.11	0.144	0.236111	0.96	0.924146	0.689	0.1761	1.66302	3.91255	3.36408	0.285368	2.59425	0.168268	-0.229079	0.384903	-0.0693876	1.55067	0.725689	1.57179	0.357751	0.124929	0.343555	0.828507	0.238501	0.24134	1.53734	0.264807	0.115219	0.187222	0.869197	0.896566	83.8419	0.0043735	0.0397591	0.0268977	0.00160837	-0.111104	-0.0903257	-0.0355381	0.00209295	0.00560393	0.0056031	0.00818826	0.00049618	-0.0036416	0.0019884	0.00735631
Coturnix japonica	3	0.254	0.095	0.128	0.257812	0.449	0.465104	0.667	0.2841	2.88698	2.34776	2.0132	0.223028	2.34766	0.175474	-0.580986	0.131694	-0.0471165	1.07696	0.749625	1.16994	0.754312	0.0890531	0.110524	0.357269	0.186202	0.106301	1.02714	0.261101	0.0195654	0.0484762	0.978898	0.980293	57.9714	0.00264188	0.0278093	0.0657745	-0.140927	-0.108314	-0.125663	-0.14579	-0.0673998	-0.0468082	-0.0248227	-0.049657	-0.0217374	-0.0031113	-0.00360999	-0.00551487
Coturnix japonica	3	0.254	0.095	0.128	0.257812	0.71	0.735465	0.714	0.2041	2.07403	3.49829	2.98465	0.237884	2.50404	0.383094	-0.807221	0.24109	-0.246064	1.1667	0.70028	1.41752	0.633023	0.125919	0.142577	0.44292	0.165605	0.135718	1.0184	0.300635	0.325637	-0.185884	0.797863	0.881577	51.7314	0.00304036	0.0320038	0.178147	-0.303766	-0.284056	-0.211832	-0.131463	-0.0339937	-0.0162347	-0.0161621	-0.0238063	0.0215519	0.00645475	0.00490961	0.00810746
Coturnix japonica	3	0.254	0.095	0.128	0.257812	0.743	0.769649	0.773	0.2021	2.05371	3.82484	3.32126	0.22371	2.35484	0.312673	-0.671343	0.104522	-0.348181	1.10967	0.646831	1.28865	0.731816	0.1143	0.73429	0.0989609	0.166254	0.136566	0.990343	0.312007	0.0566688	-0.037524	0.778491	0.781453	48.508	0.00276364	0.0290909	0.0506663	-0.277238	-0.130189	-0.136938	-0.159454	-0.0707406	-0.0422053	-0.00566189	-0.0012602	0.0124376	0.00494044	0.0106727	-0.00262181
Coturnix japonica	3	0.254	0.095	0.128	0.257812	0.716	0.74168	0.733	0.2161	2.19598	3.39195	2.92904	0.244449	2.57315	0.255823	-0.637177	0.264573	-0.338947	1.17574	0.682128	1.26689	0.322999	0.09764	0.26423	0.0805183	0.252661	0.127719	1.16375	0.21411	0.0330363	0.00362478	0.827176	0.827843	77.4763	0.00315985	0.0332616	0.0713793	-0.0736959	-0.100863	-0.163859	-0.182261	-0.106998	-0.0383445	-0.0303087	-0.00244702	-0.00347411	0.0052888	0.0079659	0.0170746
Coturnix japonica	3	0.254	0.095	0.128	0.257812	0.919	0.951961	0.68	0.1821	1.85047	3.73421	3.40594	0.269823	2.84024	0.289431	-0.796074	0.297585	-0.364536	1.49726	0.735294	1.54123	0.695772	0.108182	0.314662	0.102691	0.175178	0.156507	1.27736	0.242475	0.203263	0.12762	0.886323	0.918244	78.6781	0.00330428	0.0347819	0.126053	-0.172605	-0.18374	-0.173979	-0.205671	-0.10703	-0.0778038	-0.0253451	-0.0280728	-0.0153335	-0.0237373	0.0168272	0.00865352
Coturnix japonica	3	0.254	0.095	0.128	0.257812	0.701	0.726142	0.711	0.2001	2.03339	3.55322	2.99793	0.233828	2.46135	0.379823	-0.618732	0.215534	-0.32133	1.07895	0.703235	1.19675	0.70065	0.117441	0.701149	0.105447	0.185907	0.151424	0.983199	0.37084	0.15739	0.0914614	0.905086	0.92321	48.2942	0.00178489	0.0187883	0.081286	-0.319368	-0.170321	-0.0807453	-0.108702	-0.0237309	-0.0109213	0.00036942	0.00422552	0.0180673	0.00687605	0.0204264	0.00937864
Coturnix japonica	3	0.254	0.095	0.128	0.257812	1.008	1.04415	0.657	0.1681	1.70821	3.90839	3.72547	0.27057	2.84811	0.241794	-0.375401	0.123721	-0.050738	1.41437	0.761035	1.41473	0.450327	0.071981	0.64188	0.145152	0.235574	0.235574	1.4141	0.237922	0.222447	0.0388315	1.00268	1.02779	90.1915	0.00302044	0.0317941	0.103464	-0.0411232	-0.176551	-0.106074	-0.0655215	-0.0592657	-0.0342236	-0.0170271	-0.0172843	-0.0103942	-0.00600152	-0.0051937	-0.0130102
Coturnix japonica	3	0.254	0.095	0.128	0.257812	1.195	1.23786	0.594	0.1441	1.46432	4.12214	3.86546	0.309148	3.25419	0.229928	-0.28655	0.223295	-0.136155	1.68702	0.841751	1.6882	0.612769	0.0804997	0.471201	0.14365	0.276197	0.276197	1.63918	0.248034	0.0675813	0.212129	1.03293	1.05665	86.7683	0.00436278	0.045924	0.0924677	-0.0801752	-0.0906575	-0.0364614	-0.0906473	-0.0571938	0.00126413	-0.0007715	-0.0256164	-0.0245229	-0.00506421	-0.00849819	-0.00494388
Coturnix japonica	3	0.254	0.095	0.128	0.257812	0.844	0.874271	0.68	0.1761	1.7895	3.86144	3.35867	0.25129	2.64516	0.252575	-0.540152	0.28928	-0.27016	1.28574	0.735294	1.31306	0.412834	0.102215	0.37138	0.0936968	0.218058	0.214651	1.22748	0.287877	0.209349	0.185282	0.960928	1.00077	85.5212	0.00237255	0.0249742	0.108544	-0.159758	-0.212168	-0.132542	-0.103388	-0.0296473	-0.01321	-0.00793224	-0.0160561	0.00093289	0.00590069	0.00718517	0.00326545
Coturnix japonica	3	0.254	0.095	0.128	0.257812	0.411	0.425741	0.696	0.3081	3.13087	2.25901	2.02348	0.203115	2.13805	0.277557	-0.467775	0.158459	-0.11648	1.03542	0.718391	1.11741	0.525803	0.106784	0.129828	0.48653	0.170075	0.146381	0.943898	0.327392	0.270257	-0.11444	0.849948	0.899192	34.4025	0.00525694	0.0553362	0.094786	-0.19246	-0.201212	-0.0817545	-0.054008	-0.010517	-0.0234034	-0.00838154	0.00317047	-0.00196493	0.00012155	0.0130834	0.0138805
Coturnix japonica	3	0.254	0.095	0.128	0.257812	0.466	0.482714	0.784	0.3081	3.13087	2.54463	2.2291	0.209053	2.20056	0.200123	-0.314249	0.0948638	-0.0525725	0.97092	0.637755	0.983114	0.515092	0.107757	0.761117	0.491723	0.213242	0.144109	0.952538	0.245856	0.193867	-0.0509865	0.811476	0.83587	45.2417	0.00555326	0.0584554	0.0542434	-0.0227016	-0.137437	-0.0539041	-0.0377402	-0.0485258	-0.016341	-0.0156898	0.00839603	0.0119588	-0.00193782	0.0183305	0.0192307
Coturnix japonica	3	0.254	0.095	0.128	0.257812	0.378	0.391557	0.808	0.3661	3.72025	2.20705	2.02126	0.187012	1.96855	0.40108	-0.369945	0.148575	-0.178701	0.956504	0.618812	1.02897	0.479377	0.161978	0.213603	0.465993	0.140399	0.155149	0.69912	0.363701	0.388634	-0.15931	0.859751	0.956863	18.6714	0.0086707	0.0912705	0.099571	-0.201666	-0.243047	-0.0562751	0.00941599	0.00840021	-0.033476	-0.0373	-0.00219933	0.00685882	-0.00758162	-0.0154089	0.00141013
Coturnix japonica	3	0.254	0.095	0.128	0.257812	0.489	0.506539	0.78	0.3121	3.17151	2.4992	2.28564	0.213944	2.25204	0.2796	-0.448126	0.0971847	-0.113223	0.981275	0.641026	1.0645	0.482538	0.100929	0.123678	0.457866	0.134893	0.126882	0.853956	0.299414	0.273517	-0.0890161	0.813757	0.863097	32.9168	0.00601782	0.0633455	0.0830786	-0.100702	-0.212385	-0.0862021	-0.0594128	-0.0380869	-0.0218702	-0.0300079	-0.00475235	0.00626222	-0.00145956	-0.00281881	0.0160963
Coturnix japonica	3	0.254	0.095	0.128	0.257812	0.926	0.959212	0.662	0.1601	1.62691	4.13492	3.67336	0.252085	2.65353	0.253531	-0.666019	0.176294	-0.358996	1.23197	0.755287	1.30043	0.534041	0.106184	0.333542	0.110556	0.226733	0.141786	1.19513	0.259158	0.240111	0.0949429	1.06094	1.09191	92.6799	0.00154868	0.0163019	0.111438	-0.161511	-0.214833	-0.146579	-0.154634	-0.0933065	-0.0632766	-0.0174367	-0.0108073	-0.0176634	-0.0150044	-0.00196514	0.00238079
Coturnix japonica	3	0.254	0.095	0.128	0.257812	0.647	0.670205	0.755	0.2441	2.48051	3.09299	2.62361	0.246607	2.59586	0.399652	-0.68808	0.205974	-0.272799	1.11256	0.662252	1.21786	0.677591	0.0921753	0.645227	0.0626792	0.175338	0.122081	0.800882	0.491751	0.0228001	0.0305325	0.807527	0.808425	20.4763	0.00393695	0.0414416	0.0666489	-0.285855	-0.149438	-0.079912	-0.192565	-0.112036	-0.046083	-0.0326791	-0.0562626	-0.0175675	-0.02	-0.00991038	-0.00364936
Coturnix japonica	3	0.254	0.095	0.128	0.257812	0.761	0.788294	0.734	0.2121	2.15533	3.46063	3.15427	0.24126	2.53958	0.320253	-0.704649	0.19727	-0.244556	1.09304	0.681199	1.17868	0.670438	0.125413	0.702499	0.117397	0.254125	0.194719	1.03964	0.317986	0.136192	0.13848	0.900682	0.921387	49.7578	0.00142949	0.0150473	0.0646255	-0.297584	-0.214486	-0.122583	-0.128114	-0.0194314	0.0223035	0.0221526	0.00766895	0.0101679	0.0103316	0.0187949	0.0120663
Coturnix japonica	4	0.414	0.11	0.148	0.256757	0.336	0.323451	0.922	0.4161	3.92949	2.21581	1.93395	0.173738	1.57944	0.281056	-0.545599	0.210216	-0.0237939	0.778487	0.542299	0.914544	0.600096	0.105503	0.178803	0.391733	0.387647	0.133862	0.763685	0.331316	0.27428	0.00617284	0.74214	0.791226	43.4522	0.00727327	0.0661206	0.0937934	-0.213551	-0.240238	-0.0969167	-0.0872778	-0.0284477	-0.0254566	-0.0224557	-0.00937393	0.00164228	-0.00041135	-0.00286269	0.00019467
Coturnix japonica	4	0.414	0.11	0.148	0.256757	0.285	0.274356	0.986	0.5121	4.83607	1.92541	1.69887	0.167759	1.52508	0.357411	-0.486425	0.28737	-0.115556	0.759798	0.507099	0.830435	0.614919	0.132591	0.136106	0.538371	0.502636	0.530756	0.725084	0.417876	0.256507	-0.0743949	0.75972	0.805298	47.4586	0.00696893	0.0633539	0.0742795	-0.298673	-0.184776	-0.0194164	-0.0394182	-0.0515918	-0.0352086	0.00300887	0.0107565	0.00833043	-0.00139945	0.00439233	-0.00666889
Porphyrio porphyrio	1	0.59	0.224	0.278	0.194245	2.463	1.66152	0.41	0.1834	1.2137	2.23555	2.45083	1.00497	4.48646	0.259355	-0.304593	0.0382192	-0.209856	2.29426	1.21951	2.29763	0.570338	0.113413	0.00327154	0.129771	0.3506	0.3506	2.28168	0.369999	0.22218	-0.12284	1.7723	1.79039	68.634	0.0300335	0.134078	0.087078	-0.176973	-0.132766	-0.0211278	-0.0119801	-0.0205397	-0.00631442	-0.00519287	0.00458285	-0.00555715	-0.00016659	0.00389981	0.0101937
Porphyrio porphyrio	1	0.59	0.224	0.278	0.194245	2.073	1.39843	0.485	0.2287	1.51348	2.12068	2.43323	0.851955	3.80337	0.284358	-0.24102	0.0327946	-0.14809	1.94531	1.03093	1.95032	0.602973	0.121557	0.0126804	0.129427	0.306952	0.306078	1.82063	0.37351	0.177259	-0.0435856	1.58728	1.59774	82.6299	0.0256186	0.114369	0.0979633	-0.185256	-0.101192	0.0105766	-0.00560464	-0.00470807	0.00448398	-0.00520285	-0.00227755	-0.00357835	0.0127596	0.0115151	0.00851037
Porphyrio porphyrio	1	0.59	0.224	0.278	0.194245	2.579	1.73977	0.443	0.1914	1.26664	2.31452	2.36325	1.0913	4.87186	0.194847	-0.670416	0.0982052	-0.0472042	2.28494	1.12867	2.3153	0.681296	0.193312	0.277429	0.119645	0.312957	0.3093	1.88322	0.465919	0.072091	0.0404254	1.71828	1.72027	70.5855	0.0262586	0.117226	-0.103267	-0.338902	-0.194251	-0.0378102	-0.00672109	0.0149344	0.0343047	0.0217093	0.0229857	0.0032424	-0.00046742	0.00562252	0.00301071
Porphyrio porphyrio	1	0.59	0.224	0.278	0.194245	1.053	0.710346	0.719	0.4334	2.86813	1.65898	1.53648	0.685333	3.05952	0.141261	-0.372808	0.168572	-0.0195071	1.51358	0.69541	1.565	0.641901	0.156207	0.19174	0.999769	0.172127	0.170974	0.886318	0.354942	0.0757084	0.0318985	0.714688	0.719394	32.0338	0.0181582	0.0810632	0.015495	-0.158987	-0.114426	-0.0559516	-0.0514944	-0.00237294	0.0103592	0.0199145	0.019545	0.0145033	0.0174916	0.00971084	0.00775761
Porphyrio porphyrio	1	0.59	0.224	0.278	0.194245	2.568	1.73235	0.388	0.1868	1.2362	2.07709	NaN	NaN	NaN	0.186809	-0.625279	0.17957	-0.00449939	2.64051	1.28866	2.67219	0.553533	0.14454	0.305675	0.999465	0.285332	0.28212	2.30464	0.41497	0.156618	0.0878842	1.88926	1.89777	50.1039	0.038061	0.169915	-0.0533394	-0.280599	-0.215182	-0.0639321	-0.00716828	-0.00333227	0.0157165	0.0100785	0.0261742	0.0224807	0.0211715	0.0252926	0.0159286
Porphyrio porphyrio	1	0.59	0.224	0.278	0.194245	1.615	1.08947	0.543	0.2668	1.76562	2.03523	2.00857	0.804054	3.58953	0.177509	-0.358448	0.17406	-0.0367349	1.95756	0.92081	1.99015	0.585457	0.109445	0.315217	0.0775862	0.21964	0.218891	1.52637	0.376257	0.155647	0.068099	1.13078	1.14347	77.0405	0.0237965	0.106234	0.00957425	-0.180479	-0.168065	-0.0496358	-0.0213343	-0.0134866	0.00556931	-0.00568825	-0.00216531	-0.00392995	-0.00647952	0.001349	0.00420944
Porphyrio porphyrio	1	0.59	0.224	0.278	0.194245	3.453	2.32937	0.321	0.1334	0.882808	2.4063	NaN	NaN	NaN	0.559513	-0.442334	0.0209397	-0.266555	3.12434	1.55763	3.13279	0.648426	0.175412	0.990255	0.188156	0.429535	0.431034	2.99799	0.378693	0.28212	-0.162736	2.96837	2.98618	48.436	0.0319342	0.142563	0.171197	-0.319984	-0.19776	0.0497649	-0.0752134	0.00352222	0.0269193	0.00794899	0.0229705	0.00489419	0.00761058	-0.00606516	-0.0016041
Porphyrio porphyrio	1	0.59	0.224	0.278	0.194245	4.331	2.92166	0.3	0.1135	0.751115	2.64317	NaN	NaN	NaN	0.362702	-0.767129	0.183565	-0.0388485	3.20632	1.66667	3.21836	0.599119	0.193833	0.343612	0.999119	0.354185	0.352423	3.15224	0.408439	0.272594	0.154501	2.69283	2.711	52.7624	0.0277276	0.123784	0.0297024	-0.412663	-0.234932	-0.0396806	0.0222034	0.0313549	0.0446811	0.0420108	0.0378176	0.0155273	0.00392936	-0.00564563	-0.00586925
Porphyrio porphyrio	1	0.59	0.224	0.278	0.194245	0.907	0.611855	0.661	0.5135	3.39822	1.28724	1.48287	0.61165	2.73058	0.321217	-0.286586	0.105177	-0.104692	1.19903	0.75643	1.23573	0.70964	0.150925	0.731256	0.0856865	0.674391	0.679844	0.870158	0.42238	0.0683246	-0.0484269	0.84557	0.849707	26.9018	0.00849695	0.0379328	0.0529228	-0.215312	-0.0658623	-0.00720821	-0.0561085	0.0208282	-0.00040949	0.00403187	0.0176331	0.0169011	0.00492313	0.0112728	0.00488828
Porphyrio porphyrio	1	0.59	0.224	0.278	0.194245	0.944	0.636815	0.66	0.4801	3.17718	1.37471	1.45069	0.650726	2.90503	0.220778	-0.373939	0.00091622	-0.253147	1.45296	0.757576	1.5134	0.680483	0.162466	0.982504	0.131431	0.173506	0.171631	0.963532	0.396913	0.0901379	-0.10834	0.905382	0.916285	57.9874	0.0154821	0.0691164	0.0216083	-0.179455	-0.109833	-0.0121969	-0.0383401	0.0257785	0.0236811	0.0298015	0.0303644	0.0345515	0.0214466	0.0159236	0.0186085
Porphyrio porphyrio	1	0.59	0.224	0.278	0.194245	0.851	0.574078	0.735	0.5121	3.38895	1.43527	1.33222	0.638783	2.85171	0.292326	-0.284036	0.17383	-0.0526533	1.32376	0.680272	1.35609	0.684046	0.117165	0.662761	0.0535052	0.1529	0.1529	0.746789	0.415209	0.0783858	0.0861622	0.720848	0.730199	14.8127	0.0199677	0.0891415	0.0501286	-0.180711	-0.0885571	0.00849464	-0.0683412	0.0037667	0.00788852	-0.00847223	0.0228156	0.0110212	0.0111005	0.0101235	0.0127727
Porphyrio porphyrio	1	0.59	0.224	0.278	0.194245	1.314	0.886415	0.568	0.3601	2.38305	1.57734	1.8925	0.694321	3.09965	0.195567	-0.301877	0.00739318	-0.153773	1.47405	0.880282	1.50751	0.686476	0.186893	0.0005554	0.108303	0.200222	0.199944	1.21253	0.468222	0.0275727	-0.0248957	1.2697	1.27024	73.7382	0.0250453	0.111809	-0.0244254	-0.187254	-0.0953721	0.00095928	-0.0328298	0.00194593	0.019344	-0.00800242	0.0117372	0.00077746	0.00087759	0.00863316	0.00422949
Porphyrio porphyrio	1	0.59	0.224	0.278	0.194245	2.68	1.80791	0.396	0.1701	1.12568	2.32804	2.45454	1.09186	4.87436	0.233776	-0.631922	0.141948	-0.165453	2.45258	1.26263	2.46011	0.620223	0.11699	0.00117578	0.137566	0.350382	0.348618	2.33933	0.41841	0.12013	0.0189563	1.98572	1.98944	52.4331	0.0289057	0.129043	-0.0306917	-0.228651	-0.197279	-0.039803	-0.0576574	-0.0662999	-0.0273963	-0.0294583	0.0019036	0.0292815	0.0279053	0.0195629	0.0209202
Porphyrio porphyrio	1	0.59	0.224	0.278	0.194245	2.25	1.51783	0.426	0.2055	1.35995	2.07299	2.31798	0.970672	4.33336	0.263452	-0.451563	0.0451354	-0.230788	2.14952	1.17371	2.14989	0.614112	0.123114	0.396107	0.124088	0.352798	0.352311	2.14473	0.365457	0.18103	0.0343251	1.93248	1.94124	60.7794	0.0333067	0.148691	0.0599107	-0.179272	-0.167552	-0.0182168	-0.0469329	-0.0324837	0.00048028	-0.0121137	0.0115144	0.0141045	0.0251398	0.0260489	0.0202264
Porphyrio porphyrio	1	0.59	0.224	0.278	0.194245	2.221	1.49827	0.456	0.2041	1.35068	2.2342	2.35742	0.942133	4.20595	0.214564	-0.432061	0.00638435	-0.226488	2.1335	1.09649	2.13475	0.570799	0.102401	0.617344	0.10975	0.315532	0.312102	2.12176	0.338964	0.170356	-0.00951174	1.66999	1.67869	62.3101	0.0269514	0.120319	0.0468469	-0.112513	-0.160623	-0.0264612	-0.041049	-0.0471764	-0.0133988	-0.0225379	-0.0164154	-0.00392206	0.00860243	0.0191353	0.0241124
Porphyrio porphyrio	1	0.59	0.224	0.278	0.194245	2.395	1.61565	0.43	0.1841	1.21833	2.33569	2.30401	1.03949	4.6406	0.230711	-0.536905	0.176826	-0.13117	2.19336	1.16279	2.20692	0.621945	0.13308	0.38566	0.127648	0.348724	0.347094	2.06022	0.438878	0.0879689	0.15918	1.85042	1.85934	58.2808	0.0260751	0.116407	-0.0347561	-0.227613	-0.170735	-0.00339638	-0.0422253	-0.0314023	0.00344124	-0.0109656	0.0189532	0.0224547	0.0321939	0.0237198	0.0182355
Porphyrio porphyrio	1	0.59	0.224	0.278	0.194245	1.777	1.19875	0.526	0.2645	1.7504	1.98866	2.10783	0.843047	3.7636	0.235959	-0.533981	0.365581	0	1.76467	0.95057	1.84844	0.610586	0.100189	0.226465	0.00037807	0.240454	0.232892	1.44785	0.371695	0.174408	0.0693039	1.19314	1.20781	81.2686	0.021491	0.0959418	0.0306448	-0.252216	-0.198366	-0.0770519	-0.0494127	-0.016821	-0.00284063	-0.00567199	-0.0110057	-0.0115381	-0.00635112	-0.00096151	0.00992937
Porphyrio porphyrio	1	0.59	0.224	0.278	0.194245	2.873	1.9381	0.364	0.1601	1.0595	2.27358	2.5474	1.12782	5.03489	0.338721	-0.404277	0.213048	-0.0225235	2.53188	1.37363	2.54007	0.579013	0.137414	0.326046	0.826359	0.38476	0.38476	2.49876	0.352484	0.285029	0.161199	2.18812	2.21249	54.7749	0.0321071	0.143335	0.129287	-0.199146	-0.165395	-0.022887	-0.0208651	-0.0284187	0.00067166	0.00826115	0.0184402	0.0186635	0.0138815	0.0142125	0.0126636
Porphyrio porphyrio	1	0.59	0.224	0.278	0.194245	1.685	1.13669	0.52	0.2681	1.77422	1.93957	2.00103	0.842068	3.75923	0.157087	-0.447475	0.263007	-0.0051739	1.74656	0.961538	1.80745	0.634838	0.0854159	0.228646	0.988064	0.247296	0.217829	1.38125	0.407397	0.101427	0.125981	1.24554	1.25599	78.6268	0.02276	0.101607	-0.0270467	-0.218923	-0.163686	-0.0600141	-0.0436685	-0.0164355	-0.00421536	-0.0110827	-0.00210303	-0.0111924	-0.00750564	-0.00869084	-0.0021195
Porphyrio porphyrio	2	0.69	0.241	0.296	0.185811	3.22	2.09417	0.35	0.1601	1.02145	2.18613	NaN	NaN	NaN	0.280886	-0.454748	0.104738	-0.0639687	2.71487	1.42857	2.71699	0.628982	0.180512	0.430981	0.221112	0.362898	0.362898	2.67222	0.413822	0.152776	0.094227	2.44524	2.45182	57.4333	0.0362758	0.150522	0.0530461	-0.273622	-0.127816	-0.0253384	-0.0178093	0.00446791	0.0262003	0.0282545	0.0240214	0.0089288	0.00960611	1.454e-05	-0.00013989
Porphyrio porphyrio	2	0.69	0.241	0.296	0.185811	2.883	1.875	0.377	0.1761	1.12353	2.14083	2.27517	1.26716	5.25791	0.209954	-0.415162	0.0595846	-0.170169	2.84113	1.32626	2.84747	0.593981	0.224304	0.164679	0.512777	0.378194	0.377626	2.59757	0.457298	0.102318	-0.168854	2.37533	2.38352	49.3899	0.0372439	0.154539	-0.00631666	-0.219569	-0.0810971	0.048681	0.0480941	0.0310566	0.0376307	0.0272363	0.0126637	-0.00834111	-0.0101153	-0.00565803	-0.00509253
Porphyrio porphyrio	2	0.69	0.241	0.296	0.185811	2.487	1.61746	0.427	0.1941	1.23837	2.1999	2.33268	1.06615	4.42388	0.163368	-0.554152	0.0632348	-0.0566504	2.48397	1.17096	2.50485	0.555384	0.131376	0.295209	0.668212	0.244204	0.242143	2.0991	0.396277	0.129541	-0.00190474	1.48886	1.49449	58.249	0.0312624	0.12972	-0.0229881	-0.22591	-0.18568	-0.0690254	-0.0378882	-0.00969098	0.00265355	0.0104545	0.0244358	0.0219327	0.0213831	0.0198446	0.0102345
Porphyrio porphyrio	2	0.69	0.241	0.296	0.185811	3.511	2.28343	0.351	0.1401	0.893849	2.50535	2.58824	1.35652	5.62871	0.351177	-0.877031	0.207087	-0.100917	2.67008	1.4245	2.68759	0.620271	0.133476	0.445396	0.0656674	0.313348	0.31192	2.44872	0.430949	0.185765	0.197846	2.13447	2.15165	64.3197	0.0271065	0.112475	0.00224217	-0.439635	-0.246466	-0.110275	-0.0750154	-0.037221	-0.00104785	0.032382	0.0343578	0.0281091	0.0383311	0.0173552	0.0222436
Porphyrio porphyrio	2	0.69	0.241	0.296	0.185811	2.476	1.6103	0.414	0.2121	1.35321	1.95191	2.26812	1.09165	4.52968	0.129303	-0.375417	0.147681	-0.0391037	2.54205	1.20773	2.55579	0.615276	0.207921	0.369165	0.0447902	0.364922	0.364451	2.32751	0.467011	0.0418046	0.0682207	2.18909	2.19055	49.4437	0.0420189	0.174352	-0.0596643	-0.196782	-0.075076	0.038455	0.0426743	0.0342599	0.0269246	0.0212345	0.0173035	0.00276567	-0.00140366	-0.0104152	-0.0075143
Porphyrio porphyrio	2	0.69	0.241	0.296	0.185811	2.034	1.32284	0.422	0.2061	1.31493	2.04755	2.28374	0.890644	3.69562	0.235978	-0.230924	0.157985	-0.0268373	1.86029	1.18483	1.872	0.611839	0.110141	0.450267	0.112082	0.502183	0.504124	1.79167	0.346889	0.147434	0.1463	1.86022	1.87178	68.837	0.0296401	0.122988	0.108472	-0.175903	-0.0639561	-0.0323168	-0.0213631	-0.0122983	-0.00521903	0.0040777	-0.00243591	0.00140854	0.00969641	0.00395956	0.0058362
Porphyrio porphyrio	2	0.69	0.241	0.296	0.185811	2.854	1.85614	0.378	0.1538	0.981256	2.45774	2.47313	1.154	4.78839	0.308874	-0.548679	0.00597409	-0.205667	2.40783	1.32275	2.4151	0.607282	0.141743	0.830299	0.146944	0.320546	0.319246	2.39571	0.399301	0.197596	-0.0409425	2.09971	2.10939	71.074	0.026451	0.109755	0.0673339	-0.31514	-0.153984	-0.0668118	-0.0259758	-0.0277035	-0.00175375	0.00964572	0.0159516	0.0154424	0.0248364	0.0091004	0.012894
Porphyrio porphyrio	2	0.69	0.241	0.296	0.185811	0.749	0.487123	0.698	0.5681	3.62452	1.22866	1.27518	0.587369	2.43722	0.259165	-0.350256	0.0542149	-0.0657193	1.12818	0.716332	1.18053	0.756909	0.123394	0.661679	0.0813237	0.133779	0.132547	0.769492	0.366036	0.0846183	0.0107066	0.859309	0.863531	8.26883	0.021888	0.0908217	0.0509314	-0.200788	-0.0844843	-0.0581862	-0.0736652	-0.00374592	-0.0240356	0.0110448	0.00525248	-0.00189206	0.0140782	0.00068744	0.0114728
Porphyrio porphyrio	2	0.69	0.241	0.296	0.185811	1.941	1.26236	0.474	0.2441	1.55738	1.94183	2.13037	0.911111	3.78054	0.146348	-0.600027	0.0365182	-0.194142	2.15804	1.05485	2.17201	0.487505	0.115117	0.326915	0.111839	0.252765	0.251946	1.97321	0.333968	0.143583	-0.0185068	1.33769	1.3455	64.4078	0.0332146	0.13782	-0.0133353	-0.157692	-0.178659	-0.114825	-0.0557239	-0.019909	-0.0216915	-0.0115226	0.00934397	0.00545641	0.017188	0.0332942	0.0321859
Porphyrio porphyrio	2	0.69	0.241	0.296	0.185811	1.125	0.73166	0.622	0.3801	2.42507	1.63641	1.52455	0.737922	3.06192	0.117558	-0.385743	0.0971329	-0.0339023	1.82707	0.803859	1.85739	0.655617	0.128124	0.233623	0.0284136	0.203894	0.203368	1.21055	0.381002	0.102522	0.0234413	0.834928	0.841525	72.0177	0.0273695	0.113566	-0.00409384	-0.150339	-0.133084	-0.0434532	-0.0212065	0.0166488	0.0229077	0.0161224	0.0269311	0.0199129	0.0173434	0.016014	0.0132322
Porphyrio porphyrio	3	0.59	0.252	0.289	0.128028	2.518	1.60148	0.414	0.2001	1.24848	2.06897	2.20179	1.14361	4.53815	0.299124	-0.796202	0.27697	-0.132511	2.36801	1.20773	2.43081	0.702649	0.149425	0.228886	0.126937	0.270865	0.265867	2.14627	0.378431	0.189502	0.188568	1.63479	1.65651	76.288	0.0332722	0.132033	0.0121452	-0.381376	-0.227477	-0.102798	-0.026565	0.0403574	0.0550488	0.0408926	0.0418917	0.0155278	0.02598	0.0272827	0.0241893
Porphyrio porphyrio	3	0.59	0.252	0.289	0.128028	2.515	1.59957	0.384	0.1841	1.14865	2.08582	2.30735	1.09	4.32538	0.245605	-0.409416	0.00883066	-0.346898	2.49352	1.30208	2.5087	0.619772	0.20315	0.0304183	0.187398	0.331342	0.330255	2.36236	0.429715	0.123622	-0.146883	2.16243	2.17094	60.7217	0.0367349	0.145773	0.0215734	-0.253579	-0.105222	0.00015051	0.0268236	0.0191903	0.0370509	0.0222621	0.00713637	-0.00249533	0.00026269	-0.00371585	0.00020439
Porphyrio porphyrio	3	0.59	0.252	0.289	0.128028	2.196	1.39668	0.405	0.2041	1.27344	1.98432	2.05585	1.06817	4.23877	0.155332	-0.364989	0.0358489	-0.171535	2.33785	1.23457	2.34983	0.691328	0.163645	0.0725135	0.161195	0.277315	0.276335	2.15305	0.387353	0.14836	-0.0543876	1.75784	1.76492	59.1667	0.0361043	0.143271	0.0189285	-0.188822	-0.119326	-0.0471521	0.00449012	0.0147064	0.0166192	0.0087247	0.0229562	0.00744352	0.00330387	0.00743376	0.00503378
Porphyrio porphyrio	3	0.59	0.252	0.289	0.128028	2.143	1.36297	0.455	0.2321	1.44814	1.96036	2.06412	1.03822	4.1199	0.148577	-0.444543	0.0683189	-0.0796576	2.25754	1.0989	2.27801	0.696682	0.132701	0.242999	0.717794	0.241275	0.240844	1.49464	0.448963	0.0566026	-0.0431339	1.35498	1.35685	72.5348	0.0319471	0.126774	-0.0387959	-0.2189	-0.118079	-0.0478966	-0.031515	-0.00337563	0.0014874	0.00322093	0.0151792	0.0137654	0.0146039	0.0167766	0.0125665
Porphyrio porphyrio	3	0.59	0.252	0.289	0.128028	1.116	0.709789	0.61	0.4001	2.49633	1.52462	1.53449	0.727276	2.88602	0.151791	-0.304269	0.0654367	-0.089859	1.91485	0.819672	1.93282	0.701325	0.11997	0.672832	0.0979755	0.207198	0.206698	0.958516	0.372057	0.0779742	0.0198851	0.77725	0.781405	53.2398	0.0246778	0.0979279	0.018814	-0.155216	-0.101117	-0.0403732	-0.038274	0.00089136	0.00983763	0.00689355	0.0120153	0.00712699	0.0120365	0.0125027	0.0100451
Eudromia elegans	1	0.62	0.179	NaN	NaN	1.531	1.15535	0.447	0.135	0.999406	3.31111	3.28947	0.465424	2.60013	0.162409	-0.315719	0.238913	-0.0245558	1.97258	1.11857	1.99055	0.562963	0.103704	0.325926	0.940741	0.281481	0.281481	1.90386	0.372488	0.136618	0.177553	1.51108	1.52759	80.1325	0.0107456	0.0600315	0.0432535	-0.178805	-0.0983934	-0.0485981	-0.00734777	0.00504874	0.00498344	0.0102863	0.00904514	0.00133786	0.00514073	0.00709442	0.0081611
Eudromia elegans	1	0.62	0.179	NaN	NaN	1.293	0.975748	0.475	0.166	1.2289	2.86145	3.125	0.41376	2.31151	0.106339	-0.444329	0.19227	-0.0399964	1.85256	1.05263	1.88876	0.566265	0.144578	0.313253	0.0783133	0.228916	0.222892	1.51321	0.420871	0.0791307	0.138823	1.2785	1.28845	76.5043	0.0120694	0.067427	-0.0368215	-0.207242	-0.139236	-0.0787721	-0.0353141	-0.017974	-0.0135486	0.00204491	8.474e-05	-2.1e-05	0.00151752	-0.00194997	-0.00111194
Eudromia elegans	1	0.62	0.179	NaN	NaN	1.485	1.12064	0.423	0.137	1.01421	3.08759	3.20513	0.46332	2.58838	0.139555	-0.255303	0.119265	-0.102114	1.86436	1.18203	1.86766	0.766423	0.175182	0.416058	0.10219	0.328467	0.328467	1.84836	0.364626	0.05119	0.115283	1.61475	1.61967	69.1358	0.0123654	0.0690804	0.022426	-0.143882	-0.0552971	-0.0487927	-0.0236107	0.00458973	0.0078379	0.00471139	-0.00062912	-0.0075423	-0.00461195	-0.00706601	-0.00112434
Eudromia elegans	1	0.62	0.179	NaN	NaN	1.5	1.13196	0.493	0.138	1.02161	3.57246	3.33333	0.45	2.51397	0.141797	-0.438888	0.45441	-0.0108287	1.83269	1.0142	1.90373	0.724638	0.0869565	0.297101	0.963768	0.231884	0.231884	1.57963	0.402733	0.0951535	0.31078	1.28452	1.325	76.7857	0.00767679	0.0428871	-0.00163452	-0.207658	-0.124832	-0.0702247	-0.0329415	-0.0147239	-0.0028805	0.00062719	0.00589008	-0.00379373	0.00847587	0.00040101	0.00760005
Eudromia elegans	2	0.87	0.17	NaN	NaN	1.829	1.4163	0.5	0.116	0.881187	4.31034	4.31034	0.424328	2.49605	0.208064	-0.352297	0.198488	-0.00471323	1.72196	1	1.73246	0.655172	0.0775862	0.508621	0.0344828	0.396552	0.396552	1.72126	0.388203	0.131442	0.197973	1.51222	1.53078	88.3621	0.00543294	0.0319585	0.0322562	-0.214403	-0.134771	-0.0449031	-0.0424087	-0.010579	-0.0102241	-0.00873787	-0.0122238	-0.0135195	-0.00878461	-0.0103895	-0.0043494
Eudromia elegans	3	0.79	0.166	NaN	NaN	1.744	1.36665	0.5	0.124	0.95324	4.03226	4.31034	0.404608	2.4374	0.236184	-0.328698	0.123886	-0.0754483	1.63405	1	1.64003	0.677419	0.169355	0.419355	0.137097	0.314516	0.314516	1.60612	0.377748	0.15207	0.111033	1.40857	1.4211	89.9194	0.0054646	0.0329193	0.0687729	-0.219503	-0.109359	-0.0456266	-0.0339916	-0.00455554	-0.00869935	-0.00033426	-0.00655559	-0.00468535	-0.00893539	-0.00976686	-0.00697959
Eudromia elegans	3	0.79	0.166	NaN	NaN	1.974	1.54689	0.492	0.108	0.830241	4.55556	4.23729	0.465864	2.80641	0.252608	-0.300329	0.146241	-0.105675	1.62671	1.01626	1.63016	0.657407	0.166667	0.481481	0.111111	0.333333	0.333333	1.62477	0.341975	0.195468	0.141648	1.40286	1.42348	86.8182	0.00425948	0.0256595	0.1141	-0.21493	-0.103257	-0.0655211	-0.0310724	-0.00770436	-0.0121519	-0.00150792	-0.010979	-0.00738434	-0.00824074	-0.0135247	-0.00502459
Eudromia elegans	3	0.79	0.166	NaN	NaN	2.778	2.17693	0.392	0.079	0.607306	4.96203	4.90196	0.566712	3.41393	0.338992	-0.420197	0.312891	0	2.23136	1.27551	2.25266	0.658228	0.113924	0.35443	0.0126582	0.405063	0.405063	2.20231	0.378717	0.245648	0.266812	2.00649	2.039	73.2673	0.00590511	0.035573	0.136454	-0.291503	-0.111999	-0.0566379	-0.0276279	-0.0243904	-0.0290105	-0.0197188	-0.0132079	-0.0070561	0.00206164	0.00146309	0.0144434
Eudromia elegans	3	0.79	0.166	NaN	NaN	2.419	1.8956	0.421	0.093	0.71493	4.52688	4.38596	0.551532	3.32248	0.302447	-0.427531	0.142341	-0.0300841	1.94346	1.18765	1.94841	0.688172	0.107527	0.354839	0.924731	0.387097	0.387097	1.93975	0.377397	0.193358	0.0965069	1.81543	1.82824	77.8281	0.006273	0.0377892	0.109015	-0.273518	-0.110297	-0.0532737	-0.0307911	-0.0134287	-0.0153649	-0.00181844	-0.0119722	-0.00557528	-0.00135994	0.00290911	0.0108532
Eudromia elegans	3	0.79	0.166	NaN	NaN	1.875	1.46931	0.5	0.11	0.845616	4.54545	4.46429	0.42	2.53012	0.190031	-0.347684	0.335023	0	1.69943	1	1.7301	0.681818	0.1	0.454545	0.00909091	0.354545	0.363636	1.66779	0.418854	0.0992066	0.326048	1.55813	1.59496	87.2727	0.00470945	0.0283702	0.0145697	-0.212269	-0.0981164	-0.0250702	-0.0126035	0.00433583	-0.00090682	-0.0023628	-0.00710629	-0.00249614	-0.00274278	0.00334009	0.00910297
Eudromia elegans	3	0.73	0.166	NaN	NaN	1.648	1.29142	0.5	0.125	0.960927	4	4.03226	0.408704	2.46207	0.124312	-0.334734	0.102494	-0.096016	1.78617	1	1.79256	0.64	0.096	0.432	0.152	0.352	0.344	1.66932	0.439379	0.0776373	0.101053	1.48219	1.48765	81.2	0.00650157	0.0391661	-0.0254102	-0.188723	-0.106952	-0.0295637	-0.0124206	-0.00104197	-0.00518809	-0.00140361	-0.00382438	-0.00722669	-0.00267902	-0.00218238	0.00601004
Numida meleagris	1	1.13	0.189	0.252	0.25	2.987	2.19366	0.282	0.1001	0.72117	2.81718	3.02749	0.986625	5.22024	0.241598	-0.573367	0.0587513	-0.320258	3.69535	1.77305	3.73951	0.584416	0.232767	0.57043	0.232767	0.291708	0.28971	3.16605	0.43212	0.192211	0.0298126	2.64954	2.65667	46.5634	0.0254037	0.134411	-0.045086	-0.360814	-0.160552	-0.0154139	0.0633097	0.0118489	-0.0216218	-0.00969882	-0.0121135	-0.00805692	-0.00203193	-0.0070852	-0.00059272
Numida meleagris	1	1.13	0.189	0.252	0.25	2.225	1.63405	0.405	0.1481	1.06699	2.73464	2.838	0.784003	4.14816	0.270408	-0.405003	0.185773	-0.112609	2.14466	1.23457	2.15495	0.642134	0.191762	0.378798	0.118163	0.361242	0.288994	2.10174	0.407492	0.126095	0.108935	1.94403	1.95116	61.936	0.0195114	0.103235	0.0231974	-0.246363	-0.15986	-0.0191678	-0.0483011	-0.00238578	0.0103022	0.00396213	-0.00430525	-0.00773629	-0.00652946	-0.00240043	-0.00039102
Numida meleagris	1	1.13	0.189	0.252	0.25	1.364	1.00173	0.509	0.2241	1.61453	2.27131	2.50282	0.544986	2.88352	0.211948	-0.256281	0.0130117	-0.0756596	1.42948	0.982318	1.4311	0.666667	0.180277	0.365016	0.703257	0.307898	0.306113	1.38394	0.366901	0.125055	-0.0221496	1.37785	1.38369	82.4438	0.0146406	0.0774634	0.0741042	-0.171225	-0.0687934	-0.0210041	-0.00902895	0.0121889	0.0197679	0.0185577	0.0148115	0.0089953	0.00163978	0.00091966	0.00224571
Numida meleagris	1	1.13	0.189	0.252	0.25	3.176	2.33246	0.296	0.1001	0.72117	2.95704	3.02097	1.05132	5.56253	0.286454	-0.610882	0.0578572	-0.136234	3.59781	1.68919	3.63082	0.71029	0.173826	0.696304	0.275724	0.302697	0.300699	2.79029	0.472907	0.0586526	-0.0331996	2.61514	2.61601	46.304	0.0228565	0.120934	-0.0778079	-0.405567	-0.16383	-0.0267582	-0.0260562	0.0204278	-0.00048422	0.00862761	0.00355339	0.00926335	0.0099342	0.0096356	0.00339266
Numida meleagris	1	1.13	0.189	0.252	0.25	2.128	1.56281	0.333	0.1321	0.951714	2.52082	2.60149	0.817994	4.32801	0.121548	-0.198363	0.00792112	-0.485069	2.67108	1.5015	2.71681	0.619228	0.219531	0.999243	0.271007	0.28539	0.283119	2.42272	0.401536	0.0676354	-0.4338	2.29411	2.33574	49.1807	0.0265957	0.140718	0.023494	-0.119579	-0.0515635	-0.0022457	0.00687797	0.0182844	0.0132847	0.0156396	-0.00146799	-0.00126495	-0.00103602	0.00011423	5.943e-05
Numida meleagris	1	1.13	0.189	0.252	0.25	1.43	1.0502	0.455	0.1841	1.32635	2.47148	2.20409	0.648794	3.43277	0.1567	-0.208434	0.170983	-0.0302173	1.78361	1.0989	1.79219	0.641499	0.185769	0.501901	0.896252	0.581749	0.582292	1.59528	0.461007	0.0326549	0.170961	1.66542	1.67449	78.8186	0.0166034	0.0878485	0.00432123	-0.165082	-0.0413461	-0.0109669	0.00730154	-0.0143038	0.0193586	-0.00273414	0.00358805	0.0052306	0.00579066	-0.00154079	0.00227946
Numida meleagris	1	1.13	0.189	0.252	0.25	0.911	0.669041	0.557	0.2932	2.11236	1.89973	1.95465	0.466069	2.46597	0.190653	-0.349187	0.0337607	-0.0857948	1.34306	0.897666	1.38749	0.75648	0.13131	0.736699	0.0944748	0.119714	0.120737	0.998104	0.497468	0.00128156	-0.00631535	1.00284	1.00286	58.0737	0.00330181	0.0174699	-0.00810714	-0.207356	-0.0379755	-0.0731173	-0.0380202	-0.0173589	-0.00070516	0.001351	0.00968308	0.0128971	0.00973018	0.01097	0.00810391
Numida meleagris	1	1.13	0.189	0.252	0.25	0.82	0.602211	0.542	0.3081	2.21971	1.75917	1.79886	0.455845	2.41188	0.179141	-0.300991	0.00637944	-0.0726862	1.42202	0.922509	1.45511	0.787082	0.151574	0.030185	0.123661	0.154171	0.153846	1.08479	0.527668	-0.0208703	-0.0641268	1.01542	1.01765	85.6113	0.00961602	0.0508784	-0.0189738	-0.186422	-0.025644	-0.0502132	-0.0200267	-0.00497772	0.00446882	0.0146047	0.0117792	0.0149804	0.0173115	0.0047425	0.00359364
Numida meleagris	1	1.13	0.189	0.252	0.25	0.897	0.65876	0.59	0.2921	2.10443	2.01986	2.00845	0.446614	2.36304	0.148607	-0.191865	0.0927789	-0.0645048	1.25105	0.847458	1.26467	0.743581	0.143786	0.307771	0.0691544	0.160561	0.158165	1.10958	0.378962	0.0579105	0.0443971	1.04618	1.04872	83.7407	0.00755901	0.0399948	0.0462748	-0.119077	-0.0323043	-0.0250036	-0.0226917	0.00246438	-0.00394396	0.00848724	0.00713078	0.0149533	0.0133183	0.00703829	0.00558781
Numida meleagris	1	1.13	0.189	0.252	0.25	3.527	2.59024	0.277	0.0969	0.698116	2.85862	3.02544	1.16578	6.16814	0.574951	-1.14217	0.010005	-0.34094	3.14797	1.80505	3.08594	0.651187	0.103199	0.002064	0.126935	0.341589	0.337461	3.1019	0.387641	0.347794	-0.15736	2.67401	2.70112	50.8291	0.023139	0.122429	0.172617	-0.51916	-0.24337	-0.11156	-0.12135	-0.08997	-0.10138	-0.06579	-0.05235	-0.01192	0.021112	0.032048	0.055193
Numida meleagris	1	1.13	0.189	0.252	0.25	2.316	1.70088	0.36	0.1341	0.966123	2.68456	2.80887	0.82453	4.36259	0.320674	-0.41511	0.005958	-0.21078	2.5011	1.38889	2.50155	0.609247	0.091723	0.001491	0.112603	0.400447	0.400447	2.33573	0.379552	0.208184	-0.06611	2.27496	2.28542	58.2013	0.022889	0.121106	0.096272	-0.2391	-0.13856	-0.01623	-0.03524	-0.02624	-0.02347	-0.0166	-0.02829	-0.01988	-0.00856	0.000103	0.01126
Numida meleagris	2	1.29	0.197	0.24	0.179167	3.328	2.39395	0.364	0.1021	0.720489	3.56513	3.84348	0.865883	4.39535	0.415024	-0.376409	0.277963	-0.0298291	2.38906	1.37363	2.40504	0.691479	0.139079	0.260529	0.00195886	0.393732	0.390793	2.37763	0.429626	0.136954	0.176368	2.28764	2.29851	70.1604	0.0124923	0.0634125	0.0906928	-0.354863	-0.0788709	-0.0124971	-0.0331705	-0.00222465	-0.00316775	-0.00876407	-0.00061324	0.00556237	0.0100941	0.0068035	0.0106549
Numida meleagris	2	1.29	0.197	0.24	0.179167	3.222	2.3177	0.362	0.1061	0.748715	3.41188	3.58193	0.899515	4.56607	0.287534	-0.484783	0.207157	-0.0518638	2.52039	1.38122	2.53528	0.704053	0.157399	0.414703	0.140434	0.402451	0.399623	2.4576	0.4887	0.026768	0.179871	2.42973	2.43652	63.3572	0.0142033	0.0720979	-0.0376646	-0.351849	-0.086972	-0.0175236	-0.0259295	-0.00486284	0.00096883	0.0094272	0.0105096	0.013842	0.0141732	0.00974566	0.00872575
Numida meleagris	2	1.29	0.197	0.24	0.179167	2.906	2.09039	0.397	0.1121	0.791056	3.54148	3.62886	0.800803	4.06499	0.366911	-0.590311	0.292307	-0.0298307	2.32672	1.25945	2.36144	0.663693	0.129349	0.412132	0.0597681	0.409456	0.402319	2.09686	0.505506	-0.0176076	0.2374	2.11795	2.13128	70.255	0.0120884	0.0613623	-0.0770025	-0.428326	-0.122305	0.0126261	-0.0581693	-0.0353934	-0.00526091	-0.00442067	0.00046061	0.00997584	0.0180778	0.0147408	0.018779
Numida meleagris	2	1.29	0.197	0.24	0.179167	1.24	0.891978	0.564	0.2201	1.55318	2.56247	2.34147	0.529582	2.68823	0.121169	-0.327587	0.161131	-0.0364654	1.75278	0.886525	1.76829	0.598364	0.17901	0.33303	0.0704225	0.298955	0.297138	1.52353	0.421304	0.101625	0.119184	1.22113	1.23114	77.1399	0.0146926	0.0745817	-0.019212	-0.169891	-0.120676	-0.030837	-0.0101706	0.0012535	-0.00233137	0.00903029	0.0079081	0.00412524	0.0012215	-0.00351169	0.00268496
Numida meleagris	2	1.29	0.197	0.24	0.179167	0.723	0.520081	0.621	0.3641	2.56934	1.70558	1.74432	0.414488	2.104	0.227394	-0.28165	0.113744	-0.09088	1.18856	0.805153	1.21451	0.720406	0.128536	0.228783	0.029388	0.199945	0.197748	0.864288	0.416542	0.072106	0.040068	0.949857	0.953432	54.2896	0.00369	0.018731	0.036434	-0.18708	-0.07382	-0.02384	-0.05409	0.005269	-0.01284	0.000646	0.004567	0.002128	0.004282	0.003866	0.004714
Numida meleagris	2	1.29	0.197	0.24	0.179167	0.977	0.702792	0.686	0.3281	2.3153	2.09083	2.17714	0.448754	2.27794	0.224531	-0.35268	0.140911	-0.01585	1.20098	0.728863	1.24771	0.721426	0.133191	0.210302	0.04968	0.176471	0.172813	0.887499	0.403016	0.075475	0.026318	0.892523	0.896095	21.66	0.005771	0.0292944	0.032699	-0.20866	-0.0966	-0.04504	-0.06634	-0.00586	-0.0177	0.00386	-0.00539	0.0033	-0.00128	0.001882	-0.00129
Numida meleagris	2	1.29	0.197	0.24	0.179167	0.762	0.548135	0.677	0.3641	2.56934	1.85938	1.87333	0.406763	2.06479	0.206075	-0.26445	0.224033	-0.04726	1.17089	0.738552	1.20771	0.695139	0.108761	0.152156	0.814886	0.178797	0.176874	0.878173	0.349468	0.090189	0.021188	0.923969	0.928602	28.0588	0.004199	0.0213147	0.063009	-0.1489	-0.07317	-0.0298	-0.05984	-0.00491	-0.01266	-0.00138	0.001686	0.002635	0.00561	0.004149	0.00605
Numida meleagris	2	1.29	0.197	0.24	0.179167	3.436	2.47164	0.387	0.0961	0.678148	4.02705	3.75673	0.914624	4.64276	0.304734	-1.17145	0.137733	-0.184	2.19909	1.29199	2.21438	0.687825	0.103018	0.51821	0.114464	0.39334	0.387097	2.11796	0.4825	0.041904	0.135779	2.00191	2.00695	63.9146	0.009174	0.0465685	-0.09107	-0.44068	-0.21761	-0.11511	-0.1496	-0.10732	-0.09049	-0.05419	-0.02806	0.003191	0.019298	0.038839	0.048191
Numida meleagris	3	1.35	0.219	0.256	0.144531	4.297	2.93163	0.231	0.0781	0.522713	2.95775	3.35169	1.28204	5.85406	0.412085	-0.427355	0.0967975	-0.105904	3.90212	2.1645	3.91335	0.807939	0.167734	0.171575	0.409731	0.327785	0.326504	3.67439	0.440243	0.158622	-0.0784392	3.41517	3.41975	44.0106	0.0240505	0.10982	0.0822442	-0.413071	-0.0454078	-0.0558847	0.036056	-0.0247981	0.0106738	-0.00097426	0.0147186	0.00408234	0.0182317	0.00324	0.00894258
Numida meleagris	3	1.35	0.219	0.256	0.144531	4.433	3.02441	0.26	0.0801	0.536099	3.24594	3.43124	1.29195	5.89933	0.458961	-0.649974	0.0521787	-0.163974	3.61835	1.92308	3.62902	0.685393	0.174782	0.101124	0.411985	0.338327	0.337079	3.40719	0.414376	0.232749	-0.117247	2.99928	3.01058	50.8277	0.0191565	0.0874726	0.103872	-0.487517	-0.143256	-0.0856129	-0.00426805	-0.0185397	0.0256016	0.00706957	0.0252702	0.00552092	0.0118555	-0.00814356	0.00343117
Numida meleagris	3	1.35	0.219	0.256	0.144531	4.716	3.21749	0.269	0.0761	0.509327	3.53482	3.69234	1.27724	5.83214	0.3041	-0.820383	0.1311	-0.12791	3.60082	1.85874	3.63653	0.683311	0.185283	0.177398	0.470434	0.340342	0.339028	3.16715	0.47713	0.0564911	-0.119878	3.04239	3.04527	50.0884	0.0160462	0.0732705	-0.128173	-0.510647	-0.191478	-0.0453916	-0.00527978	-0.00121485	0.0110393	0.0117071	0.0213871	0.0170014	0.00808457	-0.00715951	-0.00495257
Numida meleagris	3	1.35	0.219	0.256	0.144531	4.884	3.33211	0.246	0.0721	0.482556	3.41193	NaN	NaN	NaN	0.458373	-1.57246	0.0229039	-0.75361	3.86562	2.03252	3.9269	0.680999	0.191401	0.998613	0.196949	0.338419	0.331484	3.44675	0.431495	0.227307	-0.00781787	3.07323	3.08164	46.23	0.0177656	0.0811215	-0.147885	-0.794832	-0.414609	-0.134074	0.0159909	0.0912044	0.0923478	0.0729213	0.0593585	0.0343123	0.0180339	-0.00867562	-0.011155
Numida meleagris	3	1.35	0.219	0.256	0.144531	4.822	3.28981	0.234	0.0661	0.442399	3.54009	NaN	NaN	NaN	0.42004	-0.692816	0.290495	0	4.12735	2.13675	4.1432	0.720121	0.240545	0.649017	0.00151286	0.385779	0.382753	3.65088	0.483807	0.0585194	0.238537	3.53057	3.53911	42.6549	0.0171207	0.0781768	-0.0456861	-0.506445	-0.111332	0.0108701	0.0160963	0.0287499	0.024316	0.00855964	0.00068257	-0.0123625	0.00178402	0.00133074	0.00239016
Numida meleagris	3	1.35	0.219	0.256	0.144531	4.824	3.29117	0.242	0.0801	0.536099	3.02122	NaN	NaN	NaN	0.657664	-0.740508	0.441376	-0.215239	3.84432	2.06612	3.87152	0.679151	0.171036	0.260924	0.791511	0.333333	0.330836	3.64575	0.39439	0.423948	0.00106128	3.25673	3.28421	46.8882	0.0227978	0.104099	0.245213	-0.629207	-0.160775	-0.110688	0.0255785	-0.0229057	0.0214833	0.00419455	0.0305706	0.0110995	0.018538	-0.0118509	0.00668005
Numida meleagris	3	1.35	0.219	0.256	0.144531	4.55	3.10424	0.243	0.0721	0.482556	3.37032	NaN	NaN	NaN	0.504861	-0.446007	0.275806	0	3.91045	2.05761	3.9146	0.68932	0.185853	0.608877	0.00138696	0.375867	0.375867	3.90609	0.368367	0.374738	0.243411	3.42026	3.44933	46.4105	0.0184355	0.0841804	0.230732	-0.410446	-0.113021	-0.0699803	0.0154158	-0.0128843	0.0160731	0.00471734	0.0209813	-0.00715173	-0.00929558	-0.00560135	0.00288665
Numida meleagris	3	1.35	0.219	0.256	0.144531	2.456	1.67561	0.3	0.1161	0.777042	2.58398	NaN	NaN	NaN	0.0787736	-0.222359	0.106044	-0.127549	3.6295	1.66667	3.63203	0.663221	0.206718	0.191214	0.0783807	0.338501	0.338501	3.29457	0.409791	0.0481239	0.0649735	2.63887	2.64011	41.6537	0.0299208	0.136625	-0.0221681	-0.130308	-0.0731457	-0.0274973	-0.00201006	0.00827316	-0.00441984	-0.00980971	-0.00927191	-0.00287465	-0.00564886	-0.00153777	-0.00124365
Numida meleagris	3	1.35	0.219	0.256	0.144531	1.259	0.858953	0.567	0.2841	1.90144	1.99578	2.33688	0.538753	2.46006	0.280599	-0.214412	0.0227439	-0.121869	1.39738	0.881834	1.40591	0.749384	0.160859	0.668075	0.108413	0.228793	0.227385	1.12082	0.392049	0.0605076	-0.00346132	0.940713	0.942664	77.3897	0.00880202	0.0401919	0.0709979	-0.193933	-0.00925192	-0.0376515	-0.021955	0.0140759	-0.00103229	0.0043642	0.00817723	0.00033228	0.0069714	0.00286003	-0.00345911
Numida meleagris	3	1.35	0.219	0.256	0.144531	0.648	0.442098	0.713	0.4161	2.7849	1.71353	1.48028	0.437756	1.99889	0.15205	-0.283346	0.110811	-0.0375115	1.2417	0.701262	1.26167	0.696948	0.109349	0.310022	0.036049	0.157654	0.155972	0.879772	0.316065	0.0860486	0.0751804	0.824938	0.832814	29.8492	0.0117274	0.0535496	0.0504438	-0.121651	-0.0753522	-0.0467335	-0.05107	-0.0171291	-0.00598515	-0.00019154	0.00635395	0.00441053	0.00433638	0.00849042	0.00579547
Numida meleagris	3	1.35	0.219	0.256	0.144531	0.869	0.592875	0.602	0.3241	2.16916	1.85745	1.83957	0.472394	2.15705	0.167712	-0.32488	0.124365	-0.0538497	1.53863	0.830565	1.5678	0.673558	0.148102	0.153965	0.789263	0.182968	0.178649	0.966767	0.411874	0.0455212	0.0168251	0.913278	0.914567	63.0572	0.0111652	0.0509826	0.00559903	-0.157396	-0.0770238	-0.0298598	-0.0336172	0.00067573	0.0143582	0.00875966	0.0176403	0.0241631	0.0119436	0.0111467	0.00591189
Numida meleagris	3	1.35	0.219	0.256	0.144531	0.755	0.515099	0.54	0.3601	2.4101	1.49958	1.65696	0.455653	2.08061	0.172504	-0.269832	0.0115488	-0.0788847	1.48143	0.925926	1.49504	0.780894	0.149681	0.23549	0.808387	0.208553	0.207165	1.09036	0.465739	0.022408	-0.0445477	1.10615	1.10727	74.419	0.0226839	0.103579	0.00277982	-0.168176	-0.0343047	-0.0330538	-0.0136071	0.00933976	0.00309621	0.0182775	0.0093238	0.0153548	0.0121505	0.00775107	0.00516925
Numida meleagris	3	1.35	0.219	0.256	0.144531	0.586	0.399798	0.658	0.4081	2.73136	1.61235	1.37346	0.426661	1.94822	0.168271	-0.216477	0	-0.0769698	1.23567	0.759878	1.25168	0.762068	0.12693	0.00024504	0.77579	0.199216	0.198726	0.839757	0.458284	0.026611	-0.0431925	0.845904	0.847424	17.8007	0.00866474	0.039565	0.0122677	-0.155735	-0.0310741	-0.0297109	-0.0213661	0.00473077	-0.00017715	0.00950265	0.0114743	0.00638142	0.0101989	0.00504543	0.00699765
Numida meleagris	3	1.35	0.219	0.256	0.144531	0.605	0.412761	0.741	0.4841	3.24002	1.53068	1.52405	0.396969	1.81264	0.212495	-0.3362	0.047691	-0.04255	1.06241	0.674764	1.11193	0.76761	0.137988	0.574675	0.920058	0.158025	0.15596	0.870986	0.430572	0.048574	0.031823	0.80532	0.807411	17.8325	0.020992	0.0958539	0.025291	-0.20577	-0.05719	-0.07018	-0.04867	-0.01262	-0.0146	0.010289	0.001408	0.012257	0.004213	0.011743	0.003962
Numida meleagris	3	1.35	0.219	0.256	0.144531	2.185	1.49072	0.364	0.1321	0.884128	2.75549	2.9472	0.741381	3.3853	0.222853	-0.28726	0.198036	-0.03974	2.65102	1.37363	2.5843	0.567752	0.216503	0.3081	0.068887	0.359576	0.358819	2.64883	0.368718	0.198628	0.121029	2.24912	2.26111	56.1312	0.021628	0.098758	0.068993	-0.18186	-0.11995	-0.0205	0.008818	0.008551	-0.00814	-0.0138	-0.0169	-0.02667	-0.01387	-0.01127	-0.00372
Alectura lathami	1	1.45	0.256	0.308	0.168831	2.784	1.75677	0.4	0.1521	0.941551	2.62985	2.39578	1.16204	4.53922	0.257911	-0.293742	0.149768	-0.0863342	2.22906	1.25	2.23677	0.670611	0.139382	0.669954	0.147272	0.311637	0.31098	2.11008	0.449183	0.0776881	0.0221876	1.96149	1.96316	68.3408	0.0209821	0.0819613	0.0329832	-0.231399	-0.066033	0.00414098	-0.027967	-0.00434064	-0.0020357	0.00011053	0.0106375	0.00733852	0.0124745	0.00609073	0.00961223
Alectura lathami	1	1.45	0.256	0.308	0.168831	3.67	2.31586	0.346	0.1201	0.74346	2.88093	NaN	NaN	NaN	0.224472	-0.301035	0.29232	-0.0612838	2.80961	1.44509	2.82496	0.661116	0.154871	0.481266	0.124896	0.457952	0.458784	2.78092	0.423053	0.103553	0.290458	2.753	2.77022	55.2002	0.0213079	0.0832339	0.0402415	-0.190397	-0.0860619	-0.00959233	-0.0289093	-0.0117581	0.00548508	0.00310391	0.0193808	0.0128442	0.00970573	0.00111109	0.00399378
Alectura lathami	1	1.45	0.256	0.308	0.168831	1.991	1.25637	0.447	0.1979	1.22507	2.25872	2.19263	0.908043	3.54704	0.162083	-0.299478	0	-0.308377	2.08515	1.11857	2.10561	0.634159	0.170288	0.00050531	0.163214	0.373926	0.373421	1.99749	0.451866	0.101474	-0.21379	1.81468	1.83005	74.6103	0.024987	0.0976054	0.00168952	-0.189563	-0.071277	0.00408033	0.00698024	-0.00793532	0.00275913	0.0112982	0.022823	0.0129789	0.0104704	0.00244305	0.001894
Alectura lathami	1	1.45	0.256	0.308	0.168831	3.23	2.03821	0.347	0.1467	0.908123	2.36537	NaN	NaN	NaN	0.161129	-0.403499	0.148589	-0.034264	2.66397	1.44092	2.67221	0.705521	0.200409	0.342195	0.0504431	0.342877	0.342195	2.27205	0.509623	-0.00751562	0.119826	2.30429	2.30742	52.6254	0.0301989	0.117965	-0.0545571	-0.220808	-0.079811	-0.0297539	-0.0171122	0.0249184	0.0271148	0.0148894	0.00981228	0.00121187	-0.00230964	-0.0006795	0.00076233
Alectura lathami	1	1.45	0.256	0.308	0.168831	0.906	0.571707	0.576	0.4121	2.55104	1.39772	1.53202	0.591378	2.31007	0.118123	-0.100128	0.138314	-0.0729756	1.33668	0.868056	1.34619	0.794467	0.138801	0.209901	0.915312	0.188789	0.188546	0.879911	0.46682	0.0073218	0.0149472	0.875384	0.875543	48.4137	0.00841213	0.0328599	0.0154364	-0.0827985	-0.00038815	-0.0154834	-0.0164681	0.0114913	-0.00727564	0.00800486	-0.00077454	0.00913491	0.00031737	0.00435957	0.00039934
Alectura lathami	1	1.45	0.256	0.308	0.168831	0.617	0.389341	0.668	0.5961	3.69006	1.12062	1.14166	0.540441	2.1111	0.11254	-0.0794658	0.0336173	-0.107443	1.17657	0.748503	1.18014	0.770341	0.199631	0.1795	0.835263	0.672538	0.673041	0.907366	0.457884	0.0140415	-0.00708194	0.929	0.929133	30.2443	0.00607358	0.0237249	0.0140553	-0.0739722	-0.00072105	0.00088136	-0.00472814	0.0205898	-0.00353295	0.0101786	0.00261702	0.00068391	0.00210882	0.00070793	0.00033944
Alectura lathami	1	1.45	0.256	0.308	0.168831	1.066	0.672671	0.59	0.2881	1.78344	2.0479	1.7155	0.621392	2.42731	0.080007	-0.179084	0.00743942	-0.248942	1.66387	0.847458	1.68819	0.724054	0.192641	0.999653	0.188823	0.230476	0.229434	1.17362	0.422532	0.0362431	-0.0879471	0.959661	0.964364	71.5544	0.015615	0.0609959	-0.00890817	-0.0926659	-0.0475778	-0.00347062	0.0020683	0.0232679	0.0124827	0.008266	0.0106061	0.00102504	0.00150175	-0.00223573	-0.00163199
Alectura lathami	2	1.53	0.278	0.311	0.106109	4.308	2.60867	0.305	0.1281	0.760959	2.38095	3.05127	1.41187	5.07868	0.361745	-0.599162	0.130582	-0.0643897	3.38158	1.63934	3.38688	0.686963	0.263856	0.354411	0.63388	0.409836	0.407494	3.26923	0.465288	0.0599507	0.0751719	3.17485	3.1763	47.381	0.0352512	0.126803	0.00211058	-0.35016	-0.027661	0.089238	0.0683758	0.0698987	0.0226376	-0.0256187	-0.0283162	-0.023911	-0.014076	-0.00857997	0.00514095
Alectura lathami	2	1.53	0.278	0.311	0.106109	4.578	2.77216	0.291	0.1001	0.594629	2.90709	NaN	NaN	NaN	0.366131	-0.659414	0.269509	-0.0298538	3.18117	1.71821	3.20534	0.734266	0.206793	0.531469	0.014985	0.35964	0.355644	3.01465	0.46981	0.0703518	0.266313	2.88273	2.89586	53.343	0.0228915	0.0823437	-0.0366699	-0.448975	-0.100959	-0.0134118	0.0266054	0.0435375	0.035845	0.0225176	0.0236728	0.00626077	0.0088047	-0.0062222	-0.00043058
Alectura lathami	2	1.53	0.278	0.311	0.106109	2.553	1.54594	0.406	0.1681	0.998573	2.41523	2.78728	0.915946	3.29477	0.283032	-0.292151	0.129032	-0.149333	2.16102	1.23153	2.16318	0.710291	0.135634	0.314694	0.706722	0.393813	0.393218	1.94348	0.561554	-0.0400508	0.0172158	2.05873	2.05919	61.5217	0.0249229	0.0896506	0.0336995	-0.156071	-0.0123646	-0.0143117	-0.0975589	0.00353001	0.00286209	-0.00738986	0.0197349	0.0156454	0.0103576	0.00152435	0.0113103
Alectura lathami	2	1.53	0.278	0.311	0.106109	4.64	2.80971	0.299	0.1041	0.618391	2.87224	NaN	NaN	NaN	0.678341	-0.531625	0.349292	-0.133542	3.17193	1.67224	3.18805	0.707012	0.195965	0.2805	0.790586	0.380403	0.378482	3.16961	0.39808	0.293802	0.19168	2.99858	3.01903	55.4279	0.0235726	0.0847934	0.238409	-0.498006	-0.0846632	-0.0125177	-0.0176042	0.0304556	0.0329728	0.0147412	0.0331692	-0.0016526	0.00854015	-0.0214663	-0.00055164
Alectura lathami	2	1.53	0.278	0.311	0.106109	4.172	2.52631	0.313	0.1161	0.689675	2.69595	3.0307	1.37658	4.95173	0.569755	-0.723256	0.279862	-0.0284437	3.23079	1.59744	3.25446	0.658915	0.167959	0.251507	0.724376	0.307494	0.305771	3.10581	0.391457	0.244937	0.186212	2.72302	2.74035	57.0235	0.0264448	0.095125	0.139686	-0.440706	-0.187926	-0.00605194	-0.0457427	0.018441	0.0561338	0.0273881	0.04525	0.038389	0.0363072	0.0150043	-0.00145329
Alectura lathami	2	1.53	0.278	0.311	0.106109	4.698	2.84483	0.316	0.1041	0.618391	3.03554	NaN	NaN	NaN	0.596583	-1.01361	0.128466	-0.62739	3.17932	1.58228	3.25618	0.697406	0.169068	0.786744	0.303554	0.332373	0.329491	2.84653	0.428326	0.215429	-0.320066	2.507	2.53651	58.7735	0.0203556	0.0732216	0.0856258	-0.613277	-0.192128	-0.0895104	-0.0494315	0.00692679	0.0474885	0.0529314	0.0742035	0.0513061	0.0413034	0.00390177	-0.00352996
Alectura lathami	2	1.53	0.278	0.311	0.106109	4.43	2.68254	0.324	0.1201	0.713436	2.69775	3.29887	1.34289	4.83053	0.662521	-0.920665	0.177393	-0.359217	3.24226	1.54321	3.28372	0.697752	0.207327	0.761865	0.334721	0.360533	0.351374	2.97126	0.451609	0.190675	-0.128343	2.70889	2.71863	57.7016	0.0263182	0.0946698	0.0723151	-0.637359	-0.112752	0.0294506	0.046144	0.0940211	0.0834618	0.0481579	0.0402504	0.00823495	-0.00614543	-0.0225948	-0.0152111
Alectura lathami	2	1.53	0.278	0.311	0.106109	4.174	2.52753	0.324	0.1241	0.737198	2.6108	3.0724	1.35855	4.88687	0.381715	-0.983422	0.0569818	-0.356979	3.34484	1.54321	3.40337	0.721193	0.215149	0.13054	0.340854	0.36664	0.362611	2.60381	0.52895	-0.0639819	-0.170729	2.753	2.75903	53.1332	0.0280257	0.100812	-0.168266	-0.531847	-0.079551	0.0403623	0.0735199	0.110231	0.0866059	0.0419427	0.0378621	0.00189327	-0.0175268	-0.032295	-0.0224145
Alectura lathami	2	1.53	0.278	0.311	0.106109	2.389	1.44664	0.432	0.1781	1.05798	2.4256	2.58668	0.923578	3.32222	0.236406	-0.425508	0.0241108	-0.315299	2.3711	1.15741	2.41886	0.650197	0.111735	0.758563	0.144301	0.269512	0.26895	1.80105	0.458992	0.0738777	-0.175041	1.65072	1.66162	72.6898	0.0241821	0.0869858	-0.0314755	-0.286392	-0.125367	-0.00872959	-0.0240369	-0.0005422	-0.00137831	-0.0111819	-0.00288985	-0.00133981	0.00866219	0.00369378	0.0128678
Alectura lathami	2	1.53	0.278	0.311	0.106109	3.837	2.32346	0.354	0.1261	0.749078	2.8073	3.05488	1.25602	4.51806	0.530257	-0.678442	0.0900775	-0.347987	2.64641	1.41243	2.66874	0.693894	0.126883	0.765266	0.16019	0.358446	0.357653	2.45067	0.444812	0.113397	-0.160822	2.31072	2.31908	66.9568	0.0214685	0.0772248	0.113446	-0.451027	-0.100959	-0.0650843	-0.108306	-0.053921	-0.023739	-0.0168115	-0.00065603	0.018526	0.0311825	0.0265327	0.0250514
Alectura lathami	2	1.53	0.278	0.311	0.106109	0.472	0.285815	0.696	0.6161	3.65985	1.12969	1.08945	0.433247	1.55844	0.166681	-0.213798	0.00021547	-0.108057	1.15145	0.718391	1.17456	0.709625	0.163285	0.017205	0.124168	0.174972	0.174322	0.959683	0.425944	0.0654115	-0.0857258	0.998063	1.00387	57.6932	0.00878987	0.0316182	0.016681	-0.136437	-0.072603	0.00047336	-0.0292277	0.00959995	0.00532287	0.001451	0.013476	0.00124406	0.00345166	0.00521305	0.00110471
Alectura lathami	2	1.53	0.278	0.311	0.106109	0.989	0.598879	0.65	0.3721	2.2104	1.74684	1.77633	0.556766	2.00276	0.167287	-0.206996	0.0612957	-0.0369623	1.41109	0.769231	1.42146	0.720505	0.186509	0.371943	0.103467	0.236764	0.235689	1.0798	0.407949	0.0675783	0.0421146	0.938767	0.942138	67.3537	0.013808	0.049669	0.0277001	-0.144284	-0.0524182	-0.0111561	-0.020757	0.0216218	-0.00109918	0.0120143	0.00926012	0.00677177	0.00625461	0.00227165	0.00507825
Alectura lathami	2	1.53	0.278	0.311	0.106109	1.038	0.628551	0.596	0.3881	2.30545	1.53569	1.77742	0.583993	2.10069	0.149942	-0.124867	0.044876	-0.154761	1.39923	0.838926	1.40013	0.77815	0.179851	0.631796	0.084772	0.284978	0.28472	1.32054	0.352057	0.0479731	0.0236571	1.01584	1.01724	84.7666	0.0173809	0.0625212	0.0463501	-0.0957265	-0.0116372	-0.0195444	-0.00775551	0.0187522	0.00090291	0.0142807	0.00304188	0.0019915	0.00504951	-0.00037874	0.0004723
Alectura lathami	2	1.53	0.278	0.311	0.106109	0.546	0.330625	0.575	0.6081	3.61233	0.945568	1.18297	0.461552	1.66026	0.206005	-0.199441	0.0649245	-0.0845387	1.35782	0.869565	1.36983	0.752672	0.180234	0.116428	0.775859	0.68344	0.686236	1.03912	0.468362	0.0212276	-0.0350634	1.04896	1.04976	73.4588	0.0358504	0.128958	0.0176251	-0.164177	-0.0176658	-0.016024	-0.0243951	0.0234391	-0.00523068	0.017898	0.00806044	0.00717047	0.00511206	0.00233683	0.00329644
Threskiornis molucca	1	1.5	0.261	0.331	0.21148	1.394	0.87118	0.507	0.3161	1.93793	1.60392	1.6148	0.863267	3.30754	0.187971	-0.26854	0.0344012	-0.0842585	1.81454	0.986193	1.83301	0.717494	0.164505	0.300538	0.797532	0.181904	0.181272	1.29253	0.387412	0.0353539	-0.00803126	1.13963	1.14021	81.0746	0.0274826	0.105297	0.0371588	-0.156249	-0.0478175	-0.0311827	-0.0382192	0.0127978	0.0143159	0.0176372	0.0165274	0.0143984	0.0133478	0.00202883	0.00151144
Threskiornis molucca	1	1.5	0.261	0.331	0.21148	0.777	0.485586	0.667	0.5001	3.06599	1.33373	1.15053	0.675343	2.58752	0.161296	-0.448501	0.131002	-0.0301218	1.81254	0.749625	1.86932	0.773445	0.14777	0.202759	0.0323935	0.15017	0.15017	0.719545	0.421522	0.0379536	-0.0117585	0.791408	0.792405	9.01574	0.024745	0.0948083	0.00895644	-0.161016	-0.0765645	-0.0680387	-0.06401	-0.00740271	0.001396	0.0323256	0.0359499	0.0352775	0.033571	0.0199552	0.0134097
Threskiornis molucca	1	1.5	0.261	0.331	0.21148	0.688	0.429966	0.631	0.5441	3.33575	1.15971	0.997347	0.68983	2.64303	0.200143	-0.507418	0.146674	-0.010788	1.93382	0.792393	1.99965	0.768057	0.147032	0.742878	0.11689	0.149972	0.149789	0.744659	0.397457	0.0648353	0.0796387	0.747937	0.754954	12.3971	0.0257201	0.0985446	0.0206958	-0.198098	-0.084426	-0.0644937	-0.0461172	0.011454	0.0109279	0.043494	0.038367	0.0390091	0.0371509	0.0235405	0.0177865
Threskiornis molucca	1	1.5	0.261	0.331	0.21148	1.45	0.906177	0.511	0.2921	1.79079	1.7494	1.69931	0.853286	3.2693	0.230878	-0.305447	0.194231	-0.105954	1.7403	0.978474	1.76587	0.606984	0.0849024	0.14584	0.881205	0.175967	0.17494	1.5999	0.332076	0.0577449	0.119555	1.37979	1.38616	65.028	0.0317224	0.121542	0.0118594	-0.107517	-0.130862	-0.0262581	-0.0456563	-0.0439527	0.00785013	0.0123006	-0.0418056	-0.00946344	0.00474742	0.00216628	-0.00129477
Threskiornis molucca	1	1.5	0.261	0.331	0.21148	0.573	0.358096	0.663	0.6641	4.07144	0.998344	0.92508	0.619406	2.3732	0.15339	-0.325283	0.10219	-0.055544	1.51907	0.754148	1.55443	0.779551	0.105707	0.160669	0.738594	0.116549	0.116398	0.920855	0.456263	0.0370803	0.003277	0.969454	0.970168	12.5587	0.0302571	0.115928	0.0195141	-0.147977	-0.0455797	-0.0449502	-0.0525546	-0.026061	-0.0254001	0.00121968	0.00262032	0.012692	0.0164512	0.0153819	0.0191442
Threskiornis molucca	1	1.5	0.261	0.331	0.21148	1.768	1.10491	0.573	0.2841	1.74175	2.0169	1.99345	0.886903	3.3981	0.214576	-0.611652	0.08875	-0.11386	1.9598	0.8726	2.05376	0.67265	0.131996	0.171419	0.682506	0.13446	0.13446	1.22189	0.400128	0.070409	-0.0483258	1.19125	1.19431	76.7648	0.0148365	0.0568447	0.0219497	-0.206548	-0.134904	-0.0686962	-0.102995	-0.0552469	-0.0284944	-0.0122377	0.0218181	0.0340618	0.0452243	0.0316753	0.0174149
Threskiornis molucca	1	1.5	0.261	0.331	0.21148	1.161	0.725567	0.582	0.3601	2.20769	1.61622	1.52163	0.762999	2.92337	0.130436	-0.178088	0.0993257	-0.0144278	1.87423	0.859107	1.885	0.707026	0.119689	0.135796	0.924465	0.12802	0.12802	1.20463	0.341047	0.0820343	0.0464944	0.936852	0.941585	71.828	0.0233346	0.0894047	0.0531279	-0.0953558	-0.0507373	-0.019699	-0.0287088	-0.0108633	-0.00690861	-0.00556453	0.00288683	-0.00198481	0.00856169	0.00599029	0.00790328
Threskiornis molucca	2	1.58	0.304	0.353	0.13881	1.25	0.723834	0.588	0.3841	2.18194	1.53085	1.61735	0.77287	2.54234	0.173867	-0.350756	0.0400598	-0.0233071	1.53909	0.85034	1.57547	0.756313	0.168446	0.224421	0.102577	0.187191	0.185889	0.913994	0.407734	0.0400904	-0.0125397	0.790828	0.791943	60.3337	0.0108096	0.0355579	0.00022991	-0.193221	-0.0712824	-0.0688645	-0.0320929	0.00819171	0.00732279	0.00764483	0.0205551	0.0104382	0.0135989	0.00388202	0.0100893
Threskiornis molucca	2	1.58	0.304	0.353	0.13881	1.458	0.844279	0.581	0.3321	1.88654	1.74947	1.60407	0.90894	2.98993	0.166153	-0.544263	0.0202907	-0.189703	1.66562	0.860585	1.75064	0.733213	0.163505	0.468835	0.159892	0.188799	0.185787	1.14742	0.411746	0.0386583	0.0163679	1.00472	1.00559	73.6879	0.0172926	0.0568836	-0.0315879	-0.233465	-0.110893	-0.0722478	-0.0252971	0.0268037	0.0408574	0.0378304	0.0406106	0.0279442	0.0217626	0.00964599	-0.00323312
Threskiornis molucca	2	1.58	0.304	0.353	0.13881	1.431	0.828645	0.58	0.3441	1.95471	1.68556	1.76251	0.81191	2.67076	0.228284	-0.367436	0.0741521	-0.0800585	1.51777	0.862069	1.55617	0.600407	0.134554	0.154606	0.0537634	0.163034	0.160709	1.24393	0.349313	0.08598	-0.0274189	1.03602	1.03995	78.8808	0.01802	0.0592764	0.050492	-0.190177	-0.0977343	-0.0502326	-0.0224884	-0.0111314	0.0305962	0.0211723	0.0044752	0.00829625	0.0264477	0.020832	0.0103744
Threskiornis molucca	2	1.58	0.304	0.353	0.13881	1.734	1.0041	0.5	0.2481	1.40937	2.01532	2.0026	0.865875	2.84827	0.150465	-0.429733	0.0911547	-0.0796019	2.03145	1	2.06436	0.632003	0.1447	0.597743	0.0902862	0.199113	0.198307	1.39699	0.445692	0.0543625	0.0827332	1.26866	1.27252	70.2942	0.0246147	0.0809694	-0.0246815	-0.206046	-0.11099	-0.051696	-0.0264771	-0.0118939	0.0201152	0.0179266	0.0256157	0.0180822	0.0145814	0.00891477	0.00650681
Threskiornis molucca	2	1.58	0.304	0.353	0.13881	1.873	1.08459	0.496	0.2321	1.31848	2.13701	1.9959	0.938424	3.08692	0.110209	-0.425865	0.0018608	-0.0806522	1.82918	1.00806	1.87691	0.704869	0.141318	0.981043	0.688927	0.160276	0.158983	1.39098	0.412856	0.0609678	-0.0435037	1.20766	1.20998	74.8237	0.0208454	0.0685704	-0.027493	-0.181602	-0.125408	-0.0698166	-0.0493198	-0.0166879	-0.00890746	0.00327494	0.0125695	0.0135721	0.015856	0.0114081	0.00864156
Threskiornis molucca	2	1.58	0.304	0.353	0.13881	1.697	0.982676	0.466	0.2561	1.45481	1.8196	1.8328	0.925907	3.04575	0.10852	-0.270043	0.103014	-0.0151939	2.00289	1.07296	2.00715	0.659118	0.150332	0.218665	0.90082	0.250683	0.249512	1.86311	0.322332	0.0781549	0.0556576	1.32675	1.33022	71.8886	0.0333529	0.109713	0.0355294	-0.103967	-0.0801825	-0.051741	-0.0311447	-0.00439695	0.00812621	0.00580705	0.00887926	0.0115184	0.0107845	0.00738985	0.00342915
Threskiornis molucca	2	1.58	0.304	0.353	0.13881	2.075	1.20156	0.526	0.2521	1.43209	2.08647	2.05125	1.01158	3.32756	0.108097	-0.377424	0.288025	-0.00598104	1.52804	0.95057	1.58314	0.663229	0.131297	0.159064	0.999603	0.189211	0.182864	1.37677	0.440128	0.046386	0.175842	1.32405	1.33648	79.6787	0.0184094	0.0605573	-0.0269043	-0.157024	-0.106085	-0.0488161	-0.0445642	-0.0161153	-0.00125237	0.00598099	0.0174818	0.0151646	0.0128034	0.0116693	0.00738922
Gallus gallus	1	1.28	0.21	0.246	0.146341	1.988	1.38507	0.46	0.1661	1.13526	2.76942	2.97842	0.667469	3.17842	0.188843	-0.165811	0.0867414	-0.0601249	2.02888	1.08696	2.02989	0.605057	0.0969296	0.48224	0.0854907	0.370259	0.370861	2.02357	0.346638	0.150193	0.0862411	1.67733	1.68625	81.0856	0.0172348	0.0820703	0.0892198	-0.125137	-0.0705574	-0.0156154	-0.0191364	-0.0122042	-0.0131775	-0.00668086	-0.0050907	-0.00514961	-0.00186364	-0.00269103	0.00077746
Gallus gallus	2	1.56	0.248	0.275	0.0981818	2.836	1.81822	0.436	0.1337	0.840892	3.26103	2.90601	0.975909	3.93512	0.17201	-0.26149	0.375917	-0.0600295	2.05909	1.14679	2.08318	0.724757	0.136126	0.537771	0.104712	0.415108	0.417352	2.03926	0.443481	0.0546907	0.368288	1.88227	1.91874	80.3717	0.012428	0.050113	0.0179705	-0.179063	-0.0484803	-0.0211051	-0.0201049	-0.0122346	-0.007599	-0.00258243	0.00973098	0.00966051	0.0144374	0.00633626	0.00688066
Gallus gallus	3	2.29	0.305	0.332	0.0813253	3.007	1.7384	0.471	0.1641	0.930665	2.8702	2.78308	1.08046	3.54248	0.281277	-0.672354	0.113181	-0.0493813	1.91335	1.06157	1.91642	0.703839	0.106642	0.277879	0.680073	0.403413	0.403413	1.91335	0.403805	0.189564	0.052454	1.73099	1.74213	84.7589	0.0147666	0.0484152	0.0546652	-0.294081	-0.17527	-0.0799774	-0.0879701	-0.0488935	-0.046308	-0.0112605	0.00779894	0.00544459	0.0170569	0.0199143	0.0221641
Gallus gallus	3	2.29	0.305	0.332	0.0813253	1.555	0.898972	0.56	0.2641	1.4978	2.12041	2.12317	0.732397	2.4013	0.164264	-0.24381	0.187874	-0.0380853	1.64564	0.892857	1.65798	0.762969	0.110564	0.299129	0.836426	0.355926	0.354033	1.52829	0.430019	0.102286	0.0971478	1.33596	1.34339	88.6556	0.0173545	0.0569002	0.0604887	-0.139036	-0.0224302	-0.0129878	-0.0226495	-0.0479334	-0.049759	-0.0189759	-0.00041068	0.0113615	0.0135971	0.00986534	0.0087179
Gallus gallus	3	2.29	0.305	0.332	0.0813253	0.937	0.541695	0.739	0.4601	2.60938	1.60617	1.68739	0.555295	1.82064	0.200288	-0.201126	0.101993	-0.00954382	1.14794	0.67659	1.16725	0.715062	0.0921539	0.213649	0.893501	0.197348	0.196914	0.811157	0.393217	0.0733789	0.0502833	0.869122	0.873663	22.1651	0.0102586	0.0336348	0.0484265	-0.154196	-0.0540815	-0.0174796	-0.03662	0.00342327	-0.00609859	-0.00397726	0.00061686	-0.00529629	-0.00161746	-0.00300903	-0.00108979
Gallus gallus	3	2.29	0.305	0.332	0.0813253	0.682	0.394276	0.718	0.5601	3.17651	1.28191	1.29377	0.527141	1.72833	0.19561	-0.201717	0.0626266	-0.0340854	1.09047	0.696379	1.10048	0.707909	0.170684	0.2005	0.790752	0.619175	0.619889	0.882733	0.410186	0.062701	0.00954102	0.879149	0.881433	5.57621	0.00940416	0.0308333	0.0373155	-0.153861	-0.0532326	-0.0116017	-0.0339858	0.0111111	-0.00071519	0.00118784	0.00670873	-0.00059482	0.00319546	-0.00128173	0.00224563
Gallus gallus	3	2.29	0.305	0.332	0.0813253	2.054	1.18745	0.475	0.1961	1.11215	2.42223	2.40119	0.85541	2.80462	0.161941	-0.376231	0.125251	-0.211585	1.98858	1.05263	1.99264	0.612953	0.106068	0.444161	0.0968893	0.347272	0.343192	1.94627	0.414274	0.0828927	0.111076	1.76498	1.77041	72.1899	0.0212047	0.0695237	0.00150539	-0.167739	-0.108259	-0.0232023	-0.0333256	-0.0354796	-0.0293788	-0.0304186	-0.0182153	-0.00640142	0.0115631	0.00963674	0.0131176
Gallus gallus	3	2.29	0.305	0.332	0.0813253	2.247	1.29903	0.471	0.1921	1.08946	2.45185	2.4584	0.914008	2.99675	0.261777	-0.264639	0.0620176	-0.0476678	2.02663	1.06157	2.02921	0.628319	0.135346	0.37012	0.714732	0.449245	0.452889	2.0002	0.39648	0.164451	0.0192603	1.99945	2.0063	84.4325	0.0214176	0.0702215	0.0903804	-0.182786	-0.0859561	-0.00154372	-0.0244859	-0.0240191	-0.0133275	-0.00370164	0.00840698	0.0142337	0.0138781	0.00570808	0.00577184
Gallus gallus	3	2.29	0.305	0.332	0.0813253	1.249	0.722068	0.601	0.3361	1.90613	1.78816	1.81581	0.687849	2.25524	0.122728	-0.255837	0.113053	-0.0258797	1.40694	0.831947	1.42277	0.708718	0.214222	0.308539	0.697411	0.300803	0.299613	1.17163	0.468891	0.0176291	0.0156724	1.13766	1.13791	80.1144	0.0166979	0.0547471	-0.0307954	-0.15623	-0.0645177	-0.0102512	-0.0189381	0.00766099	-0.00541481	-0.00595931	-0.00453959	-0.00889621	-0.00397909	-0.00473872	0.00186598
Gallus gallus	3	2.29	0.305	0.332	0.0813253	2.855	1.65052	0.455	0.1621	0.919322	2.80691	2.70792	1.05431	3.45676	0.247593	-0.298405	0.00320669	-0.193953	2.05039	1.0989	2.05336	0.655151	0.12153	0.999383	0.135719	0.384948	0.383714	2.05018	0.387662	0.16591	-0.0852375	1.83209	1.84156	83.5532	0.016404	0.0537838	0.0929432	-0.191967	-0.0825212	-0.0175873	-0.025766	-0.0223102	-0.0194065	-0.0128542	0.00383757	0.00722705	0.0133519	0.00982014	0.0107391
Gallus gallus	3	2.29	0.305	0.332	0.0813253	2.123	1.22734	0.536	0.2081	1.1802	2.57568	2.47453	0.857939	2.81291	0.128005	-0.322963	0.0450105	-0.164329	1.70788	0.932836	1.72489	0.711197	0.121576	0.460356	0.117251	0.311389	0.307064	1.51787	0.464904	0.0359196	0.0381989	1.42073	1.42169	82.6893	0.0136775	0.0448442	-0.0418867	-0.198994	-0.0867479	-0.022403	-0.0145088	-0.00510744	-0.0119697	-0.00969034	-0.00407051	0.00067183	0.00926586	0.0108794	0.0106586
Gallus gallus	3	2.29	0.305	0.332	0.0813253	0.97	0.560773	0.618	0.4161	2.35984	1.48522	1.54445	0.628055	2.0592	0.150227	-0.202687	0.104869	-0.0298789	1.21293	0.809061	1.2275	0.715453	0.171593	0.209805	0.680125	0.226148	0.224465	1.06893	0.380767	0.045704	-0.00521827	1.1241	1.12504	93.7472	0.0135142	0.0443089	0.0240311	-0.123967	-0.0566038	-0.0224442	-0.0369029	0.00671116	-0.00088215	-0.00438864	-0.00152809	-0.00804708	-0.00715165	-0.010242	-0.00800541
Gallus gallus	3	2.29	0.305	0.332	0.0813253	1.559	0.901284	0.569	0.2881	1.63391	1.97501	2.00705	0.77676	2.54675	0.176889	-0.283792	0.0837965	-0.0685517	1.39911	0.878735	1.41257	0.674072	0.092329	0.0815689	0.722319	0.244707	0.243318	1.37012	0.405215	0.0830264	-0.031145	1.32722	1.33018	93.3439	0.0164612	0.0539711	0.0308495	-0.173459	-0.0783592	-0.0230466	-0.0345584	-0.0129853	-0.0200069	-0.015811	-0.0155015	-0.0121774	-0.00444193	-0.00377263	0.00157068
Gallus gallus	3	2.29	0.305	0.332	0.0813253	0.921	0.532446	0.686	0.4921	2.79086	1.39403	1.51933	0.60619	1.98751	0.183601	-0.227879	0.0882648	-0.0102278	1.08256	0.728863	1.0891	0.70758	0.138183	0.188376	0.879902	0.603942	0.604755	0.916749	0.409338	0.0466678	0.0295748	0.999411	1.00094	32.5108	0.00321189	0.0105308	0.0300328	-0.147852	-0.0522212	-0.023748	-0.0436207	0.00035845	-0.00748971	-0.00549534	0.00367675	0.00120581	0.00070436	-0.00293754	-0.00365575
Meleagris gallopavo	1	2.64	0.335	0.37	0.0945946	1.369	0.755173	0.564	0.3161	1.71055	1.78425	1.96693	0.696009	2.07764	0.0790939	-0.182464	0.439101	0	1.47333	0.886525	1.53927	0.798798	0.19709	0.24043	0.00031636	0.297374	0.295476	1.08502	0.548669	-0.00892016	0.333022	1.14637	1.1938	74.9153	0.0187671	0.056021	-0.0353459	-0.108593	-0.0266425	-0.0188537	-0.00357198	0.0122675	-5.025e-05	0.00417399	0.00164299	0.00120161	-0.0024182	-0.00237157	-0.00047801
Meleagris gallopavo	1	2.64	0.335	0.37	0.0945946	1.405	0.775032	0.544	0.3481	1.88372	1.56277	1.97887	0.710002	2.11941	0.197274	-0.191371	0.391139	0	1.48158	0.919118	1.51146	0.753806	0.227234	0.261132	0.00028727	0.667912	0.667912	1.26737	0.487307	0.0109525	0.291941	1.26459	1.2979	79.6843	0.0255928	0.0763964	0.00486461	-0.166481	-0.0110271	0.00231282	-0.0134631	0.0202	-0.0095116	0.00487192	-0.00466544	-0.00903676	-0.00862433	-0.011162	-0.00587179
Meleagris gallopavo	1	2.64	0.335	0.37	0.0945946	1.561	0.861085	0.55	0.2641	1.42916	2.08254	2.17977	0.716129	2.1377	0.170997	-0.172094	0.371417	-0.0814952	1.55947	0.909091	1.59184	0.69822	0.232109	0.428626	0.867853	0.306323	0.330178	1.50141	0.396033	0.08459	0.32291	1.28253	1.32525	86.5264	0.0175466	0.0523779	0.0449693	-0.149889	-0.0424754	-0.0183977	-0.00770681	0.00731443	-0.00464226	-0.00916063	-0.0060411	-0.00919967	-0.00422219	-0.00418482	0.00427715
Meleagris gallopavo	1	2.64	0.335	0.37	0.0945946	2.338	1.2897	0.457	0.1902	1.02925	2.40273	2.4591	0.950755	2.83807	0.328102	-0.406042	0.470591	0	1.95854	1.09409	1.98722	0.64511	0.0920084	0.430074	0.00052576	0.267087	0.268139	1.87417	0.36376	0.240074	0.442332	1.55882	1.63805	83.1091	0.0204643	0.0610874	0.138606	-0.240391	-0.118939	-0.0295422	-0.0470091	-0.0207269	-0.0428803	-0.0277348	-0.0251799	-0.0194322	-0.00538138	-0.00231341	0.0115523
Meleagris gallopavo	1	2.64	0.335	0.37	0.0945946	3.507	1.93455	0.364	0.1508	0.816044	2.41379	NaN	NaN	NaN	0.312424	-0.650085	0.770652	-0.23541	2.47026	1.37363	2.5873	0.758621	0.104111	0.465517	0.0915119	0.456233	0.45756	2.46015	0.437621	0.0864572	0.746572	2.40184	2.51668	64.2771	0.0277406	0.0828078	0.0639871	-0.281338	-0.0795493	-0.0738668	-0.0962708	-0.0654346	-0.0650302	-0.0345431	-0.0230318	-0.00120594	0.0185397	0.0243473	0.0262622
Meleagris gallopavo	1	2.64	0.335	0.37	0.0945946	2.627	1.44912	0.455	0.1801	0.974599	2.52637	2.48954	1.05521	3.14989	0.196286	-0.618655	0.00087017	-0.444645	1.86779	1.0989	1.86985	0.690727	0.0855081	0.00610772	0.0849528	0.387007	0.385341	1.86179	0.407255	0.0767223	-0.0576004	1.72532	1.72798	85.1187	0.0186078	0.0555456	0.0181945	-0.210842	-0.102912	-0.0699438	-0.0763684	-0.0439616	-0.0582685	-0.0496032	-0.0453781	-0.0314956	-0.0172518	-0.00303053	0.01108
Meleagris gallopavo	2	3.76	0.417	0.454	0.0814978	0.934	0.46179	0.672	0.5641	2.73604	1.19128	1.24336	0.751189	1.80141	0.144449	-0.178629	0.169186	-0.0614314	1.24828	0.744048	1.26264	0.716894	0.178514	0.782308	0.443361	0.194292	0.19376	0.985172	0.387278	0.0629027	-0.0587179	0.911429	0.915482	54.6343	0.0106967	0.0256515	0.013266	-0.0948019	-0.0777867	0.00115086	-0.0369118	0.013247	-0.00085923	-0.00137318	0.00777854	-0.00291028	-0.00438562	0.00245643	-0.00671419
Meleagris gallopavo	2	3.76	0.417	0.454	0.0814978	2.85	1.4091	0.455	0.2121	1.02874	2.14521	NaN	NaN	NaN	0.199017	-0.31772	0	-0.471705	1.89668	1.0989	1.9381	0.735974	0.0966525	0.00047148	0.570957	0.382367	0.384724	1.84976	0.460665	0.0352808	-0.447038	1.78365	1.83916	80.2016	0.0268531	0.0643959	0.0201253	-0.186016	-0.0286751	-0.0103171	-0.0363473	-0.0219985	-0.04353	-0.0291852	-0.0281677	-0.00825126	-0.00354207	0.00357927	0.0115779
Meleagris gallopavo	2	3.76	0.417	0.454	0.0814978	1.051	0.519637	0.661	0.5121	2.48383	1.29076	1.39953	0.750968	1.80088	0.127245	-0.204186	0.00701206	-0.326403	1.11118	0.75643	1.14223	0.763523	0.173794	0.0113259	0.809217	0.180238	0.180043	0.87925	0.492299	0.00491232	-0.203913	0.881669	0.904956	16.0578	0.0112433	0.0269624	-0.0142728	-0.128323	-0.0346962	-0.0286655	-0.0241364	0.00439384	-0.00830764	0.00767482	0.00340988	0.00146284	0.00322518	-0.00032494	-0.00240672
Meleagris gallopavo	2	3.76	0.417	0.454	0.0814978	1.287	0.636321	0.646	0.4801	2.32862	1.34555	1.62844	0.790326	1.89527	0.138627	-0.17092	0.24622	-0.0226885	1.10687	0.773994	1.13672	0.758175	0.0674859	0.0429077	0.898563	0.197042	0.197042	0.864433	0.517979	-0.00745131	0.0773919	0.855864	0.859389	18.6491	0.00859463	0.0206106	-0.00294458	-0.115013	-0.0162074	-0.0263483	-0.036341	-0.00230659	-0.0211481	-0.00639839	-0.00612944	-0.00538196	-0.00083089	-0.0036325	4.381e-05
Meleagris gallopavo	2	3.76	0.417	0.454	0.0814978	2.213	1.09416	0.463	0.2281	1.10635	2.02981	NaN	NaN	NaN	0.160962	-0.354771	0.244947	-0.106982	2.15552	1.07991	2.17136	0.686979	0.107409	0.532661	0.104779	0.261289	0.260412	1.83138	0.424916	0.0854341	0.241939	1.48549	1.50749	75.5023	0.0318021	0.076264	-0.00851905	-0.196888	-0.103127	-0.0303578	-0.0276902	-0.00781428	-0.024037	-0.0221779	-0.0124174	-0.0108191	-0.00363303	0.00262847	0.0109754
Meleagris gallopavo	3	2.49	0.326	0.368	0.11413	1.589	0.888547	0.529	0.2561	1.40487	2.0656	2.26834	0.700511	2.14881	0.0660557	-0.142335	0.163552	-0.0106352	1.70381	0.94518	1.71282	0.690746	0.242483	0.373292	0.00624756	0.369777	0.369387	1.5332	0.476592	0.00853096	0.135849	1.48565	1.49188	72.9188	0.0220426	0.0676154	-0.0203017	-0.0909578	-0.0331585	-0.00112808	-0.00481883	0.00831305	-0.00354459	-0.0034615	-0.00654299	-0.0020097	-0.0005301	-0.00064357	0.00453973
Meleagris gallopavo	3	2.49	0.326	0.368	0.11413	0.681	0.380806	0.76	0.5161	2.83113	1.47258	1.37144	0.49656	1.52319	0.101873	-0.196039	0.00776091	-0.318356	1.18782	0.657895	1.20118	0.707809	0.125945	0.0251889	0.770781	0.190273	0.190079	0.72521	0.424806	0.0360263	-0.128761	0.786358	0.797645	15.1671	0.0184708	0.056659	0.00256363	-0.0956247	-0.0587501	-0.0148552	-0.0308202	0.0019679	0.00139281	0.0065344	0.00980028	0.004373	0.00692456	0.00491595	0.00601777
Meleagris gallopavo	3	2.49	0.326	0.368	0.11413	1.379	0.771118	0.569	0.2841	1.55846	2.00282	2.12652	0.648478	1.9892	0.0996597	-0.181104	0.266267	-0.0214351	1.61193	0.878735	1.63499	0.717001	0.223161	0.444914	0.031679	0.343541	0.343541	1.23834	0.527076	-0.0141974	0.254326	1.28554	1.31054	76.1266	0.0192351	0.0590033	-0.0345709	-0.120104	-0.0222932	0.00345071	-0.00347801	0.0151564	-0.00254934	-0.0033689	-0.00365468	-0.00444749	-0.00444736	-0.00361119	-3.282e-05
Meleagris gallopavo	3	2.49	0.326	0.368	0.11413	0.891	0.498235	0.629	0.4321	2.37034	1.45568	1.59298	0.559329	1.71573	0.154884	-0.123929	0.00765799	-0.315305	1.30184	0.794913	1.32852	0.787318	0.177042	0.00046286	0.159222	0.233279	0.232122	0.966909	0.395631	0.0486482	-0.145923	0.872012	0.885474	70.2183	0.00929232	0.028504	0.0344505	-0.106374	-0.0140627	-0.0138721	-0.00945819	0.0204673	-0.00877744	0.0098235	-0.00262454	0.00062316	-0.00106615	-0.00459777	0.00114627
Meleagris gallopavo	4	4.56	0.417	0.467	0.107066	1.56	0.771298	0.555	0.3239	1.571	1.71349	1.89887	0.82154	1.97012	0.081817	-0.128967	0.0159649	-0.164931	1.53038	0.900901	1.53512	0.708552	0.214264	0.0049398	0.740661	0.27632	0.275085	1.26049	0.478954	0.0119475	-0.0790054	1.22686	1.22946	79.7464	0.0244122	0.0585426	-0.0101782	-0.0980814	-0.0256036	-0.00612593	-0.00875805	0.0017587	-0.00522445	6.575e-05	-0.00234227	-0.00216617	-0.00364485	-0.00445957	8.566e-05
Meleagris gallopavo	4	4.56	0.417	0.467	0.107066	1.776	0.878093	0.567	0.2921	1.41677	1.94112	1.91061	0.929547	2.22913	0.093746	-0.189221	0.0119414	-0.236671	1.35222	0.881834	1.35749	0.707634	0.0684697	0.0006847	0.0722355	0.309825	0.308456	1.32273	0.486312	0.00746005	-0.0597092	1.31432	1.31569	83.7151	0.0164035	0.0393369	-0.00520896	-0.102445	-0.0306793	-0.0120847	-0.0253166	-0.00918475	-0.0143217	-0.00966933	-0.0120367	-0.0111552	-0.00992809	-0.0107441	-0.00602338
Meleagris gallopavo	4	4.56	0.417	0.467	0.107066	0.884	0.437069	0.755	0.5334	2.58714	1.41545	1.30515	0.677315	1.62426	0.156007	-0.200436	0.0184703	-0.0311853	0.966324	0.662252	0.983523	0.735658	0.116423	0.703037	0.0584927	0.167979	0.167229	0.733222	0.450212	0.0286171	-0.00537745	0.74027	0.740842	13.1776	0.0244646	0.058668	0.00984797	-0.139494	-0.0363934	-0.0296811	-0.0319506	0.00040762	-0.0148363	-0.00100879	-0.00020937	-0.00173186	0.00147182	2.292e-05	0.00056948
Meleagris gallopavo	4	4.56	0.417	0.467	0.107066	2.057	1.01703	0.515	0.2401	1.16455	2.14494	2.06798	0.99469	2.38535	0.0950807	-0.126564	0.0424407	-0.0197908	1.94786	0.970874	1.94832	0.673469	0.0982924	0.385673	0.0158267	0.290712	0.290712	1.88705	0.352067	0.0659075	0.0333036	1.45749	1.45936	82.9687	0.0249367	0.0598001	0.0436881	-0.0692343	-0.0309937	-0.0139114	-0.0126044	-0.00854587	-0.00886149	-0.0120518	-0.00492792	-0.00525946	0.00146654	0.00122946	0.00311358
Meleagris gallopavo	5	2.69	0.331	0.375	0.117333	1.329	0.737525	0.563	0.3267	1.77856	1.72329	1.8522	0.717527	2.16776	0.129319	-0.158525	0.0257327	-0.054273	1.30856	0.888099	1.31206	0.756657	0.181512	0.361188	0.0639731	0.297215	0.296296	1.10813	0.457827	0.0234549	0.0171329	1.11641	1.11679	87.8856	0.0144384	0.0436205	0.0107306	-0.12749	-0.0241977	-0.0203224	-0.0131436	0.00381225	-0.00240371	0.00398707	-0.00110814	0.00229431	-0.00109501	-0.00065035	-0.00127529
Meleagris gallopavo	5	2.69	0.331	0.375	0.117333	0.993	0.551062	0.743	0.3734	2.0328	1.98982	1.73119	0.573594	1.73291	0.0836473	-0.173021	0.0794401	-0.0172965	1.17975	0.672948	1.18846	0.715854	0.152116	0.284413	0.862614	0.237815	0.236743	0.895045	0.418203	0.0270929	0.0488494	0.775718	0.777727	37.6244	0.00945289	0.0285586	-0.00438246	-0.0950561	-0.0491542	-0.0229311	-0.0239561	0.00395489	-0.00382459	-0.00038137	0.00151226	-0.00181434	0.00119668	-0.00199152	-0.00030132
Meleagris gallopavo	5	2.69	0.331	0.375	0.117333	1.135	0.629865	0.671	0.3668	1.99687	1.82933	1.788	0.634789	1.91779	0.113122	-0.196638	0.0772634	-0.0813345	1.12391	0.745156	1.12722	0.784624	0.155671	0.48446	0.135496	0.380589	0.379771	1.03656	0.48319	0.00836397	0.0765649	1.01246	1.01539	70.783	0.00389322	0.011762	-0.0168362	-0.123831	-0.0277192	-0.0217306	-0.0126257	0.00575795	-0.00951195	0.00560634	0.00166222	0.0053938	0.00108664	-0.00079569	-0.00169564
Meleagris gallopavo	5	2.69	0.331	0.375	0.117333	1.251	0.694239	0.59	0.3301	1.79707	1.78734	1.81754	0.688294	2.07944	0.181597	-0.144722	0.0539461	-0.0219499	1.43193	0.847458	1.43346	0.748258	0.0675553	0.771584	0.0778552	0.266283	0.265677	1.27263	0.385991	0.074466	0.0192781	1.05245	1.05526	85.1296	0.0154934	0.0468078	0.0691401	-0.1294	-0.0167258	-0.0196922	-0.016212	-0.00047306	-0.0128769	-0.00247993	-0.00787667	-0.00447924	-0.00723251	-0.00883003	-0.00408364
Meleagris gallopavo	5	2.69	0.331	0.375	0.117333	1.66	0.921212	0.515	0.2368	1.28915	2.17483	2.2024	0.753722	2.27711	0.0596834	-0.0767063	0.146657	-0.0147045	1.75199	0.970874	1.75732	0.652027	0.219172	0.406672	0.0299831	0.361486	0.362331	1.74397	0.383898	0.0398241	0.124651	1.55285	1.55835	68.0513	0.0212301	0.0641394	0.0129465	-0.0538191	-0.0297421	-0.0017543	-0.0021817	0.00629229	-0.00146417	-0.00413934	-0.00421615	-0.00291466	-0.00158784	-0.00185906	-4.203e-05
Meleagris gallopavo	5	2.69	0.331	0.375	0.117333	1.757	0.975042	0.523	0.2335	1.27118	2.23983	2.1807	0.805706	2.43416	0.105616	-0.105039	0.116526	-0.0278139	1.82928	0.956023	1.83092	0.477944	0.095075	0.449251	0.0873662	0.319058	0.319058	1.827	0.329711	0.104459	0.109447	1.38903	1.39725	83.0011	0.0199273	0.0602033	0.0597112	-0.0722658	-0.051483	-0.0207916	-0.00678073	0.0100281	-0.00571072	-0.00839374	-0.00700451	-0.00451734	-0.00081422	-1.63e-05	0.00157007
Meleagris gallopavo	5	2.69	0.331	0.375	0.117333	1.528	0.847959	0.574	0.2535	1.38006	2.2643	2.1466	0.711825	2.15053	0.0910065	-0.133607	0.0892597	-0.0154631	1.47974	0.87108	1.48307	0.677712	0.0856016	0.366864	0.810256	0.3357	0.334911	1.42298	0.412848	0.0426587	0.050584	1.26214	1.26387	88.8134	0.0127745	0.0385938	0.0148296	-0.0916851	-0.040315	-0.0118771	-0.0150415	-0.00505857	-0.00822064	-0.00555978	-0.00780041	-0.00588661	-0.00136644	-0.00093377	0.00136458
Meleagris gallopavo	5	2.69	0.331	0.375	0.117333	1.497	0.830756	0.603	0.2754	1.49929	2.18954	2.11279	0.708543	2.14061	0.132173	-0.121945	0.0708098	-0.0544041	1.43452	0.829187	1.43657	0.675018	0.0755265	0.350399	0.705882	0.310094	0.309731	1.40243	0.362151	0.0690913	0.0109292	1.16419	1.16629	92.2706	0.0119302	0.0360427	0.0411982	-0.0938655	-0.0414407	-0.0069319	-0.0188944	0.00476821	-0.00224442	-0.00718089	-0.00554464	-0.00732434	-0.00733077	-0.00546086	0.00062138
Meleagris gallopavo	5	2.69	0.331	0.375	0.117333	2.56	1.42066	0.466	0.1801	0.98047	2.58745	2.57706	0.993381	3.00115	0.119106	-0.235159	0.0252605	-0.13986	1.95176	1.07296	1.95783	0.760133	0.096613	0.574125	0.0827318	0.277068	0.276513	1.78373	0.428993	0.0449234	0.0158586	1.60844	1.60915	82.1734	0.0176027	0.0531803	-0.00016464	-0.139715	-0.0572783	-0.0327411	-0.0251199	-0.00638626	-0.0198379	-0.00951566	-0.0113697	-0.00553612	-0.00161514	0.00053345	0.00555525
Meleagris gallopavo	5	2.69	0.331	0.375	0.117333	3.375	1.87295	0.407	0.1468	0.799184	2.77248	2.63615	1.28028	3.86791	0.131037	-0.452339	0.171784	-0.0139914	2.23256	1.2285	2.24603	0.672343	0.120572	0.320845	0.901226	0.309945	0.309264	1.97117	0.459514	0.0331641	0.152904	1.86324	1.8698	70.3355	0.0185973	0.0561852	-0.0398795	-0.213798	-0.112032	-0.0635401	-0.0500941	-0.0268149	-0.0185683	-0.00781217	-0.00313946	0.00558121	0.0114478	0.0103147	0.0139491
Dromaius novaehollandiae	1	36	0.85	1.006	0.15507	2.719	0.941597	0.547	0.353	1.19922	1.54958	1.68078	1.6177	1.90318	0.1255	-0.221826	0.00746283	-0.149861	1.41259	0.914077	1.42506	0.759207	0.13881	0.968839	0.260623	0.371105	0.365439	1.38668	0.520128	-0.016306	-0.0993296	1.40065	1.40427	93.3333	0.02794	0.0328706	-0.0398532	-0.159856	-0.0369757	-0.00994915	-0.0151602	-0.00058236	-0.00573109	-0.0061125	0.0006823	-0.00482417	0.00829893	-0.00094025	0.0064614
Dromaius novaehollandiae	1	36	0.85	1.006	0.15507	1.713	0.593217	0.637	0.597	2.02815	1.067	NaN	NaN	NaN	0.21063	-0.228886	0.0203872	-0.111348	1.16696	0.784929	1.18107	0.78392	0.0619765	0.869347	0.237856	0.701843	0.703518	0.813456	0.445201	0.0279074	-0.0452243	0.856975	0.858621	7.79082	0.0176033	0.0207098	0.0310932	-0.174546	-0.0215577	-0.0446258	-0.0277397	0.00954596	-0.00514611	0.00661683	-0.0108902	-0.00676807	-0.0144253	-0.0134762	-0.013383
Dromaius novaehollandiae	1	36	0.85	1.006	0.15507	1.351	0.467855	0.67	0.713	2.42223	0.939691	NaN	NaN	NaN	0.161896	-0.185135	0.0110311	-0.122425	1.14597	0.746269	1.15664	0.764376	0.165498	0.960729	0.201964	0.698457	0.69986	0.838252	0.472032	0.0140285	-0.0764319	0.864523	0.868008	9.21053	0.0243536	0.0286513	0.0104296	-0.139561	-0.0247314	-0.0270134	-0.0275542	0.0113366	-0.00768499	0.0093387	-0.00206815	0.00216623	-0.00050766	-0.00077611	0.00022257
Dromaius novaehollandiae	1	36	0.85	1.006	0.15507	1.121	0.388205	0.712	0.881	2.99296	0.808173	0.846256	1.32466	1.55842	0.176108	-0.175934	0.0149196	-0.0357075	1.05707	0.702247	1.06808	0.758229	0.121453	0.0431328	0.634506	0.683314	0.68672	0.85372	0.463581	0.0177809	-0.0266733	0.878184	0.878769	8.00323	0.0417087	0.049069	0.0195061	-0.13968	-0.0230992	-0.021659	-0.0374448	0.00891544	-0.0157996	0.00553681	-0.00454508	0.00331735	0.00044783	0.00046749	0.00281235
Dromaius novaehollandiae	1	36	0.85	1.006	0.15507	2.726	0.944021	0.613	0.393	1.33511	1.5598	1.53798	1.77245	2.08524	0.30496	-0.260234	0.0345714	-0.142046	1.41121	0.815661	1.43776	0.707379	0.208651	0.0916031	0.597964	0.620865	0.625954	1.16285	0.458837	0.0542495	-0.125804	1.24616	1.25367	75.819	0.0181247	0.0213232	0.0555944	-0.227035	-0.043266	0.00539038	-0.0484034	0.0139683	-0.00398139	-0.00605442	-0.013165	-0.0200055	-0.0139392	-0.0114061	-0.00023804
Dromaius novaehollandiae	1	36	0.85	1.006	0.15507	2.587	0.895885	0.556	0.387	1.31473	1.43669	1.42602	1.81414	2.13428	0.222462	-0.230149	0.0122778	-0.231687	1.3535	0.899281	1.37971	0.739018	0.0904393	0.96124	0.581395	0.607235	0.609819	1.31414	0.462857	0.040117	-0.214427	1.31112	1.32914	89.2241	0.029849	0.0351165	0.0229461	-0.182653	-0.0245037	0.00892903	-0.0230507	0.00865661	-0.0285662	-0.0180145	-0.0227304	-0.0218799	-0.0115668	-0.0096894	0.00260624
Dromaius novaehollandiae	1	36	0.85	1.006	0.15507	2.023	0.700571	0.584	0.493	1.67483	1.18458	1.32438	1.5275	1.79706	0.23611	-0.273483	0.0452866	-0.0403367	1.21877	0.856164	1.24185	0.766734	0.180527	0.107505	0.539554	0.239351	0.235294	1.05272	0.466567	0.0259017	-0.0372927	1.05379	1.05477	84.1232	0.0184655	0.0217241	0.00673304	-0.212732	-0.0392576	-0.0286167	-0.0303099	0.0164833	-0.00836401	0.0136631	0.00552121	0.0052906	0.00596762	0.00043032	0.00761232
Dromaius novaehollandiae	1	36	0.85	1.006	0.15507	2.019	0.699185	0.616	0.489	1.66125	1.25971	1.27942	1.57806	1.85655	0.12358	-0.2006	0.0439729	-0.0642618	1.15079	0.811688	1.16432	0.742331	0.188139	0.0838446	0.633947	0.245399	0.243354	1.10234	0.504051	-0.00171945	-0.0437824	1.10156	1.10243	92.3174	0.0148567	0.0174785	-0.0196346	-0.128298	-0.0360488	-0.00526692	-0.0192302	0.0163195	-0.00143448	0.00349797	-0.00055044	-0.00642725	-0.00360573	-0.0100775	-0.005774
Dromaius novaehollandiae	1	36	0.85	1.006	0.15507	2.253	0.78022	0.632	0.473	1.60689	1.33615	1.32146	1.70493	2.0058	0.26186	-0.166519	0.0177277	-0.104858	1.24663	0.791139	1.27286	0.744186	0.200846	0.0591966	0.661734	0.684989	0.687104	1.05866	0.423466	0.0495276	-0.0545949	1.06257	1.06513	75.6684	0.0132588	0.0155986	0.0605901	-0.178579	-0.00787403	-0.00287566	-0.0232219	0.0275861	-0.00603688	0.00422541	-0.00179534	-0.00104853	-0.00051936	-0.00342264	-0.00078914
Dromaius novaehollandiae	1	36	0.85	1.006	0.15507	2.528	0.875454	0.586	0.387	1.31473	1.51421	1.56599	1.61431	1.89919	0.125035	-0.190564	0.0134391	-0.0979972	1.46086	0.853242	1.4678	0.718346	0.229974	0.925065	0.351421	0.351421	0.348837	1.34314	0.474821	0.0161549	-0.0590203	1.32369	1.3251	94.697	0.0285484	0.0335863	-0.0178065	-0.133841	-0.0510709	0.00176201	-0.0140219	0.0117877	0.00131485	-0.00662198	0.00057591	-0.0080101	0.00122623	-0.00350872	-0.00278041
Dromaius novaehollandiae	1	36	0.85	1.006	0.15507	1.687	0.584213	0.692	0.593	2.01456	1.16695	1.10916	1.52097	1.78937	0.132847	-0.28566	0.0240445	-0.0980034	1.18774	0.722543	1.21704	0.745363	0.150084	0.959528	0.232715	0.205734	0.202361	0.743013	0.499033	0.0010631	-0.0555246	0.74461	0.746678	13.769	0.0293727	0.0345562	-0.0178409	-0.163728	-0.057154	-0.0440166	-0.0277693	-0.00100873	0.00566778	0.00727431	0.00642005	0.00217449	0.00771375	0.00358352	-0.00157781
Dromaius novaehollandiae	1	36	0.85	1.006	0.15507	1.281	0.443614	0.751	0.763	2.59209	0.984273	0.945889	1.35428	1.59327	0.18195	-0.240861	0.0451108	-0.117762	0.970705	0.665779	0.992713	0.802097	0.138925	0.8519	0.179554	0.685452	0.174312	0.726612	0.508526	-0.00434828	-0.0301869	0.714081	0.714732	23.9173	0.0572224	0.0673204	-0.00769923	-0.152195	-0.0285667	-0.0425331	-0.0344118	0.00315312	-0.0144583	0.0139934	-0.0056836	0.00882506	0.00257845	0.00112368	0.00501748
Dromaius novaehollandiae	1	36	0.85	1.006	0.15507	1.914	0.662824	0.66	0.497	1.68842	1.32797	1.30588	1.46567	1.72432	0.1611	-0.217066	0.00736375	-0.0925447	1.17794	0.757576	1.19726	0.72837	0.195171	0.122736	0.263581	0.243461	0.241449	0.896917	0.47084	0.0178442	-0.0687824	0.888563	0.8914	39.3094	0.00988148	0.0116253	-0.00087957	-0.157747	-0.0447369	-0.0178734	-0.0253812	0.013478	0.00377781	0.00351767	0.00646195	0.00015242	0.00816006	0.00130371	0.00802507
Dromaius novaehollandiae	1	36	0.85	1.006	0.15507	1.541	0.533653	0.696	0.633	2.15045	1.09953	1.0915	1.41183	1.66097	0.219462	-0.220562	0.0261111	-0.0495943	1.04776	0.718391	1.06725	0.78357	0.153239	0.115324	0.657188	0.729858	0.733017	0.740673	0.467183	0.0165264	-0.0273733	0.752374	0.753053	3.9604	0.0342747	0.0403232	0.0216456	-0.171136	-0.0133965	-0.0397245	-0.0274382	0.0155711	-0.00591572	0.0181135	0.00587099	0.0112044	0.00729036	0.00643167	0.00724485
Dromaius novaehollandiae	1	36	0.85	1.006	0.15507	1.482	0.513221	0.696	0.703	2.38825	0.990043	1.02128	1.45112	1.70721	0.232771	-0.195968	0.031367	-0.0712665	1.13522	0.718391	1.15343	0.786629	0.16643	0.889047	0.240398	0.722617	0.725462	0.734515	0.453913	0.0218733	-0.0271539	0.738725	0.739548	6.43564	0.0364896	0.042929	0.0323817	-0.166368	-0.00582717	-0.0281248	-0.0249813	0.0222199	-0.0107198	0.0165351	-0.00214327	0.00663631	-9.502e-05	-0.00209803	-0.00029413
Dromaius novaehollandiae	1	36	0.85	1.006	0.15507	1.101	0.381279	0.728	0.845	2.87066	0.861538	0.850418	1.29466	1.52313	0.159638	-0.163542	0.0344485	-0.0472394	1.0289	0.686813	1.04026	0.733728	0.126627	0.0568047	0.71716	0.68284	0.685207	0.804611	0.438392	0.0305861	-0.01749	0.858948	0.859671	2.67011	0.0423219	0.0497905	0.0264087	-0.128639	-0.026305	-0.0168144	-0.0312711	0.00823301	-0.0105827	0.00624606	-0.00221627	0.00339002	-0.00129636	-0.00070132	-0.00084843
Dromaius novaehollandiae	1	36	0.85	1.006	0.15507	1.295	0.448462	0.705	0.733	2.49017	0.961801	0.951377	1.36119	1.60139	0.204806	-0.252803	0.0226656	-0.0719917	1.11494	0.70922	1.13052	0.766712	0.162347	0.0668486	0.721692	0.698499	0.701228	0.740632	0.460527	0.0221724	-0.0335699	0.788197	0.789223	4.80769	0.0412931	0.0485801	0.0141811	-0.167261	-0.0402631	-0.0315784	-0.0437438	0.0204509	-0.0101488	0.0149627	0.00059106	0.00069158	0.00188853	-0.00670135	0.00175837
Dromaius novaehollandiae	1	36	0.85	1.006	0.15507	1.811	0.627154	0.683	0.559	1.89905	1.22182	1.21494	1.49061	1.75366	0.289238	-0.231173	0.067404	-0.0975481	1.04766	0.732064	1.06668	0.783542	0.166369	0.078712	0.783542	0.230769	0.719141	0.776055	0.442133	0.0409068	-0.0568282	0.767286	0.770474	6.23472	0.0219451	0.0258177	0.0517734	-0.209963	-0.00848795	-0.0463791	-0.0313383	0.0119944	-0.0166999	0.0103204	-0.00879717	-1.566e-05	-0.00551128	-0.00337618	-0.00336296
Dromaius novaehollandiae	1	36	0.85	1.006	0.15507	1.895	0.656244	0.652	0.523	1.77675	1.24665	1.27382	1.48765	1.75018	0.200393	-0.202668	0.0899917	-0.0732679	1.21657	0.766871	1.22527	0.759082	0.179732	0.08413	0.615679	0.273423	0.271511	0.958225	0.418133	0.042202	-0.0437044	0.831886	0.834102	40.8978	0.0124684	0.0146687	0.033826	-0.165812	-0.025325	-0.0306678	-0.0219897	0.0135043	-0.0100056	0.00016081	-0.0107942	-0.00804145	-0.00977937	-0.0104081	-0.00531638
Dromaius novaehollandiae	1	36	0.85	1.006	0.15507	1.177	0.407598	0.7	0.821	2.78913	0.852619	0.85453	1.37737	1.62043	0.16593	-0.168573	0.0315957	-0.0588682	1.10679	0.714286	1.117	0.763703	0.164434	0.0572473	0.705238	0.696711	0.699147	0.884354	0.479325	0.00989268	-0.0240976	0.906678	0.907052	17.5618	0.0353854	0.0416299	0.0123396	-0.130962	-0.0130688	-0.018368	-0.0228739	0.0172874	-0.00588554	0.0135461	0.0022329	0.00569223	0.00183031	0.00144161	0.00053473
Dromaius novaehollandiae	1	36	0.85	1.006	0.15507	1.834	0.635119	0.707	0.525	1.78355	1.34667	1.26442	1.45047	1.70644	0.156275	-0.230317	0.0215328	-0.055003	1.05541	0.707214	1.07009	0.750476	0.175238	0.0723809	0.260952	0.266667	0.260952	0.879174	0.484828	0.00979476	-0.0315556	0.873793	0.874418	21.2651	0.0114726	0.0134972	-0.00691418	-0.161603	-0.0328478	-0.0229735	-0.0188868	0.0104134	-0.00223968	0.00473447	0.0008224	-0.00060522	-8.519e-05	-0.00573605	-0.00109117
Dromaius novaehollandiae	1	36	0.85	1.006	0.15507	1.311	0.454003	0.729	0.693	2.35428	1.05195	0.984023	1.33229	1.5674	0.181564	-0.202938	0.0341328	-0.0832242	1.03047	0.685871	1.04686	0.770563	0.157287	0.0663781	0.673882	0.714286	0.715729	0.688052	0.474084	0.0102022	-0.0490533	0.699489	0.701281	2.2082	0.0426987	0.0502338	0.01067	-0.154998	-0.0190841	-0.0305245	-0.0235214	0.0182538	-0.00423343	0.0114933	-0.00049323	0.00454882	-0.00156795	-0.00025846	-0.00135604
Dromaius novaehollandiae	1	36	0.85	1.006	0.15507	1.546	0.535384	0.659	0.617	2.09609	1.06807	1.06996	1.44491	1.69989	0.169948	-0.258421	0.0330765	-0.0605682	1.11259	0.758725	1.13667	0.792545	0.15235	0.773096	0.189627	0.199352	0.19611	0.732644	0.500182	0.00032892	0.00102282	0.732657	0.732658	7.47863	0.0293394	0.0345169	-0.0100673	-0.159694	-0.0317382	-0.0479808	-0.0265819	0.0107587	-0.00585152	0.0141452	0.00360526	0.00713173	0.00595425	0.00421478	0.00354922
Dromaius novaehollandiae	1	36	0.85	1.006	0.15507	1.322	0.457812	0.723	0.725	2.46299	0.997241	0.979556	1.34959	1.58775	0.197916	-0.220859	0.0254414	-0.0706851	1.06575	0.691563	1.0831	0.768276	0.144828	0.0634483	0.693793	0.717241	0.72	0.73294	0.472622	0.0120502	-0.0449596	0.749071	0.750516	2.09372	0.043755	0.0514765	0.0170219	-0.158248	-0.017631	-0.0337097	-0.030816	0.0139695	-0.00929176	0.0101897	7.172e-05	0.00510501	0.00141015	0.00025773	-0.00063436
Dromaius novaehollandiae	1	36	0.85	1.006	0.15507	2.363	0.818314	0.572	0.415	1.40985	1.37831	1.43752	1.6438	1.93389	0.172437	-0.176888	0.0117639	-0.100949	1.37243	0.874126	1.37701	0.720482	0.214458	0.0650602	0.313253	0.361446	0.359036	1.33002	0.4376	0.0458422	-0.0773112	1.28899	1.29212	98.4848	0.0308366	0.0362784	0.0281503	-0.148796	-0.0286419	-0.00012901	-0.00992805	0.0174584	3.42e-05	0.00448504	-0.00179421	-0.00253117	9.79e-06	-0.00439465	0.00214499
Dromaius novaehollandiae	1	36	0.85	1.006	0.15507	2.377	0.823162	0.578	0.401	1.36229	1.4414	1.41844	1.67578	1.97151	0.132976	-0.179624	0.0141219	-0.0727441	1.39089	0.865052	1.3959	0.705736	0.234414	0.937656	0.319202	0.354115	0.351621	1.32975	0.471127	0.0201863	-0.0612364	1.31952	1.32109	87.3199	0.0299914	0.035284	-0.00355914	-0.133146	-0.0338275	0.00970868	-0.00301195	0.0189693	0.00975692	0.0054411	0.00542596	0.00162819	0.00478242	-0.00035508	0.00250443
Dromaius novaehollandiae	1	36	0.85	1.006	0.15507	3.235	1.12029	0.487	0.305	1.03616	1.59672	1.6198	1.99716	2.3496	0.196003	-0.167142	0.0107192	-0.108791	1.88707	1.02669	1.89013	0.67541	0.163934	0.937705	0.337705	0.47541	0.47541	1.87592	0.434655	0.0778477	-0.0916237	1.87781	1.88166	69.9681	0.0466062	0.0548309	0.0383693	-0.148701	-0.0474784	0.0306298	-0.00903387	0.00940884	0.00056632	-0.00210228	0.00449735	0.00057797	0.00577047	0.00123547	0.00128029
Dromaius novaehollandiae	1	36	0.85	1.006	0.15507	2.91	1.00774	0.503	0.325	1.1041	1.54769	1.54795	1.87991	2.21166	0.159699	-0.226281	0.0105034	-0.0994523	1.82849	0.994036	1.8329	0.673846	0.249231	0.929231	0.353846	0.390769	0.387692	1.78812	0.456007	0.0526143	-0.0821193	1.72521	1.72797	71.0526	0.0469009	0.0551775	-0.00624382	-0.154414	-0.0679617	0.0250344	-0.00754849	0.00841353	0.00337714	-0.00523497	0.0008625	-0.00430461	-0.00046345	0.00017806	2.876e-05
Dromaius novaehollandiae	1	36	0.85	1.006	0.15507	3.02	1.04583	0.491	0.327	1.11089	1.50153	1.61041	1.8753	2.20624	0.180443	-0.20719	0.0173612	-0.0847122	1.83305	1.01833	1.83607	0.691132	0.253823	0.917431	0.284404	0.385321	0.379205	1.81205	0.45085	0.0576155	-0.0568416	1.74813	1.75	74.4745	0.050241	0.0591071	0.0117763	-0.160747	-0.0578985	0.0217296	-0.0134565	0.00752998	-0.00246338	-0.00697966	-0.00064922	-0.00433035	0.00301366	0.00209328	0.00304427
Dromaius novaehollandiae	1	36	0.85	1.006	0.15507	2.754	0.953718	0.517	0.363	1.23319	1.42424	1.37941	1.99651	2.34884	0.21259	-0.183456	0.0201344	-0.162703	1.57955	0.967118	1.58852	0.710744	0.121212	0.92562	0.250689	0.344353	0.341598	1.56558	0.39822	0.0914809	-0.130945	1.47784	1.48644	85.3276	0.043307	0.0509494	0.0568942	-0.15851	-0.0541265	0.00136845	-0.0260261	0.00773887	-0.0119263	-0.012452	-0.00609124	-0.00712244	0.00063603	-0.0014415	0.00320741
Dromaius novaehollandiae	1	36	0.85	1.006	0.15507	3.089	1.06973	0.491	0.317	1.07692	1.5489	1.62908	1.89616	2.23078	0.232891	-0.173941	0.0185625	-0.0496305	1.86772	1.01833	1.87094	0.678233	0.264984	0.84858	0.271293	0.492114	0.495268	1.80951	0.408162	0.114589	-0.0289484	1.86644	1.87018	71.8266	0.0494452	0.0581708	0.0659781	-0.156048	-0.0600507	0.038893	-0.0123073	0.0154364	-0.00494328	-0.0107424	-0.00371418	-0.00840368	0.00081131	-0.0015455	-0.0003814
Dromaius novaehollandiae	1	36	0.85	1.006	0.15507	2.887	0.999776	0.503	0.325	1.1041	1.54769	1.61454	1.78813	2.10368	0.196815	-0.148455	0.0177761	-0.072046	1.84341	0.994036	1.84569	0.673846	0.264615	0.827692	0.316923	0.483077	0.486154	1.80079	0.418657	0.0892906	-0.0542955	1.83814	1.84111	67.3375	0.0475235	0.05591	0.0489194	-0.136634	-0.0510483	0.0333026	-0.00990787	0.0120131	0.00038915	-0.0047685	0.0010554	-0.00422466	0.00100522	-0.00214107	-0.00241817
Dromaius novaehollandiae	1	36	0.85	1.006	0.15507	3.005	1.04064	0.487	0.311	1.05654	1.56592	1.56467	1.92053	2.25945	0.195825	-0.162152	0.0192921	-0.0512907	1.93672	1.02669	1.93738	0.66881	0.266881	0.890675	0.337621	0.456592	0.459807	1.92581	0.420442	0.0904864	-0.0241784	1.91242	1.91471	65.2582	0.0506428	0.0595798	0.0446476	-0.137475	-0.0553149	0.0364532	-0.00487459	0.0145104	0.00605101	-0.00360819	0.00251459	-0.00393132	0.00227282	0.00062518	-0.00033827
Dromaius novaehollandiae	1	36	0.85	1.006	0.15507	3.33	1.15319	0.484	0.305	1.03616	1.58689	1.58974	2.09468	2.46433	0.206756	-0.181242	0.0448962	-0.0135877	1.84184	1.03306	1.84189	0.678689	0.177049	0.177049	0.704918	0.42623	0.42623	1.8418	0.425234	0.0833296	0.00726989	1.80411	1.80605	74.6032	0.045852	0.0539435	0.0459455	-0.15813	-0.0514906	0.0184487	-0.0123763	0.0107358	0.0049033	-0.00124093	0.00293172	-0.003268	0.00122342	-0.00278215	-0.00146838
Dromaius novaehollandiae	1	36	0.85	1.006	0.15507	2.93	1.01467	0.478	0.311	1.05654	1.53698	1.62145	1.80702	2.12591	0.166492	-0.189302	0.018221	-0.0623656	1.97044	1.04603	1.97103	0.684887	0.257235	0.758842	0.315113	0.414791	0.411576	1.96841	0.428635	0.0660839	-0.0077464	1.89603	1.8972	62.8264	0.0542991	0.0638812	0.0196873	-0.133914	-0.0544245	0.0304173	-0.00221397	0.017126	0.00306485	-0.0101534	-0.00451093	-0.00922096	-0.00380354	-0.00264818	-0.00367555
Dromaius novaehollandiae	1	36	0.85	1.006	0.15507	2.751	0.952679	0.509	0.349	1.18563	1.45845	1.54176	1.78433	2.09921	0.172666	-0.193815	0.00937225	-0.114885	1.80866	0.982318	1.81114	0.684814	0.243553	0.925501	0.297994	0.412607	0.409742	1.80615	0.429751	0.0697219	-0.0625093	1.74089	1.74341	74.1983	0.0527128	0.062015	0.0206077	-0.143122	-0.0585122	0.0270282	-0.00661977	0.0118549	-0.00148389	-0.0114954	-0.00497491	-0.00791656	-0.00134595	-0.00144233	-0.00075465
Dromaius novaehollandiae	1	36	0.85	1.006	0.15507	3.058	1.05899	0.5	0.329	1.11769	1.51976	1.56834	1.94983	2.29392	0.18968	-0.170935	0.0127208	-0.0745025	1.79416	1	1.79539	0.665654	0.255319	0.908815	0.331307	0.431611	0.43465	1.7929	0.410414	0.0870722	-0.0528189	1.77471	1.77763	69.9088	0.0489356	0.0575713	0.0433151	-0.138193	-0.0574873	0.0228921	-0.00733739	0.0119936	0.00625923	-0.00403845	0.00056359	-0.00257888	0.00213207	0.00019264	0.00140049
Dromaius novaehollandiae	1	36	0.85	1.006	0.15507	3.378	1.16981	0.46	0.277	0.941033	1.66065	1.70413	1.98224	2.33205	0.167729	-0.223099	0.0150966	-0.0614991	2.1903	1.08696	2.19154	0.649819	0.252708	0.631769	0.303249	0.393502	0.389892	2.1601	0.433857	0.0829353	-0.0110706	1.9819	1.98366	63.9535	0.0506481	0.059586	0.00416581	-0.150967	-0.0839522	0.0219334	-0.00089757	0.00606412	0.00703063	-0.00504587	-0.00104934	-0.00270423	-0.00383762	-0.00108986	-0.00132604
Dromaius novaehollandiae	1	36	0.85	1.006	0.15507	2.129	0.737279	0.609	0.449	1.52536	1.35635	1.39847	1.52238	1.79104	0.159655	-0.150822	0.00692376	-0.148929	1.35268	0.821018	1.36033	0.701559	0.22049	0.922049	0.280624	0.342984	0.33853	1.32307	0.404257	0.0702176	-0.0936841	1.22747	1.23304	96.4722	0.0291338	0.034275	0.0373167	-0.122572	-0.0471847	0.00739026	-0.0150581	0.0148802	0.00136226	-0.00193616	0.00056333	-0.00595152	-0.00168231	-0.00542561	-0.00171703
Dromaius novaehollandiae	1	36	0.85	1.006	0.15507	2.049	0.709574	0.602	0.467	1.58651	1.28908	1.27059	1.61264	1.89722	0.133715	-0.210672	0.0404232	-0.0719808	1.30434	0.830565	1.3091	0.708779	0.197002	0.0899358	0.304069	0.340471	0.33833	1.18824	0.462589	0.0220961	-0.0275054	1.15734	1.15787	89.3041	0.0257418	0.0302845	-0.00660611	-0.135831	-0.0439911	-0.00359778	-0.0149303	0.00703716	-0.00078363	-0.0101653	-0.00744241	-0.0140799	-0.0113681	-0.0123522	-0.00416768
Dromaius novaehollandiae	1	36	0.85	1.006	0.15507	1.85	0.64066	0.638	0.541	1.8379	1.1793	1.19024	1.55431	1.8286	0.223532	-0.218253	0.0189157	-0.0716983	1.10986	0.783699	1.12095	0.754159	0.170055	0.0831793	0.253235	0.268022	0.264325	0.924957	0.440995	0.0364984	-0.0375176	0.911363	0.912865	39.1509	0.00498599	0.00586587	0.0370337	-0.176434	-0.0182455	-0.0251838	-0.0206974	0.0193891	0.00094189	0.0132164	0.00526957	0.00459083	0.00297402	0.00022104	0.00013666
Dromaius novaehollandiae	1	36	0.85	1.006	0.15507	2.748	0.95164	0.544	0.349	1.18563	1.55874	1.57381	1.74608	2.05421	0.120094	-0.208408	0.015808	-0.121797	1.58334	0.919118	1.59254	0.696275	0.246418	0.0573066	0.369628	0.363897	0.361032	1.51949	0.489268	0.00954032	-0.11239	1.50714	1.51136	75.7009	0.0360498	0.0424116	-0.0279431	-0.138245	-0.0452476	0.0152717	-0.00344799	0.0153339	0.00701822	0.00083181	0.00557196	0.00149995	0.00516729	0.00132925	0.00179305
Dromaius novaehollandiae	1	36	0.85	1.006	0.15507	2.381	0.824547	0.545	0.393	1.33511	1.38677	1.42451	1.67145	1.96641	0.187028	-0.163581	0.0279852	-0.092366	1.45844	0.917431	1.46191	0.692112	0.244275	0.888041	0.56743	0.363868	0.361323	1.43255	0.417788	0.060033	-0.0838901	1.4151	1.41885	83.6338	0.0393975	0.04635	0.0407485	-0.143941	-0.0394688	0.0161806	-0.00966412	0.0212751	0.0110126	0.00544391	0.00619345	0.00205984	0.00907762	0.00085398	0.00409693
Dromaius novaehollandiae	1	36	0.85	1.006	0.15507	1.481	0.512874	0.677	0.641	2.17762	1.05616	1.00864	1.46832	1.72744	0.167471	-0.203559	0.0300626	-0.0463966	1.11866	0.738552	1.13199	0.76131	0.170047	0.0826833	0.650546	0.24337	0.24181	0.774412	0.485182	0.00703212	-0.0257375	0.779347	0.779804	9.18691	0.0265479	0.0312328	-0.00098712	-0.151166	-0.0205428	-0.0291657	-0.0193276	0.0153201	-0.0017469	0.00932562	0.00453069	0.00293836	0.0003474	0.00148431	0.00107979
Dromaius novaehollandiae	1	36	0.85	1.006	0.15507	1.229	0.425606	0.723	0.777	2.63965	0.930502	NaN	NaN	NaN	0.170923	-0.190855	0.016439	-0.0777724	1.06335	0.691563	1.07684	0.769627	0.137709	0.0579151	0.694981	0.714286	0.715573	0.761044	0.486187	0.00701179	-0.0461382	0.778799	0.780196	11.0698	0.0519021	0.0610613	0.00883779	-0.142921	-0.0166867	-0.0337696	-0.0277681	0.0088601	-0.0089212	0.0105554	0.000508	0.00550494	0.00093028	0.00393557	0.00129422
Dromaius novaehollandiae	1	36	0.85	1.006	0.15507	2.538	0.878917	0.562	0.385	1.30793	1.45974	1.48546	1.70856	2.01007	0.156083	-0.191286	0.0177304	-0.122323	1.48101	0.88968	1.48608	0.688312	0.212987	0.914286	0.335065	0.394805	0.38961	1.47296	0.449928	0.0482631	-0.100834	1.46873	1.47298	82.1898	0.0369414	0.0434604	0.0114785	-0.137473	-0.0422174	0.0277371	0.00245275	0.0224606	0.0113116	0.00331826	0.00328507	-0.00470376	-0.00024979	-0.00482141	-0.00131471
Dromaius novaehollandiae	1	36	0.85	1.006	0.15507	2.085	0.722041	0.644	0.471	1.6001	1.3673	1.36497	1.52751	1.79707	0.150214	-0.205056	0.0369314	-0.0996389	1.24682	0.776398	1.26126	0.70913	0.216561	0.0552017	0.278132	0.29087	0.288747	1.07797	0.485342	0.011172	-0.0714817	1.07368	1.07611	75.1026	0.0168482	0.0198214	-0.00488022	-0.148855	-0.0340387	0.00545779	-0.00669719	0.0237165	0.0155948	0.0120591	0.0100653	0.0072662	0.00957025	0.00396231	0.00567628
Dromaius novaehollandiae	1	36	0.85	1.006	0.15507	2.341	0.810695	0.566	0.397	1.3487	1.42569	1.44339	1.62188	1.90809	0.152514	-0.172484	0.0226978	-0.093498	1.41125	0.883392	1.41694	0.707809	0.234257	0.0730479	0.327456	0.350126	0.345088	1.39323	0.44536	0.038339	-0.0756599	1.39158	1.39417	89.5863	0.0351538	0.0413574	0.0144186	-0.129401	-0.0341289	0.0165193	-0.00542851	0.0200187	0.00352482	-0.00227359	-0.00224198	-0.0059905	-0.00054487	-0.00338343	0.00063582
Dromaius novaehollandiae	1	36	0.85	1.006	0.15507	2.113	0.731738	0.588	0.425	1.44382	1.38353	1.34741	1.56819	1.84493	0.109973	-0.225692	0.0862791	-0.106113	1.43406	0.85034	1.45132	0.741176	0.256471	0.0964706	0.56	0.28	0.277647	1.19111	0.466624	0.0212764	-0.0942067	1.16027	1.16429	91.4246	0.0256872	0.0302203	-0.0228306	-0.139323	-0.047265	-0.00476121	-0.00492072	0.0104019	-0.0100474	-0.0161614	-0.0185637	-0.0219221	-0.0117754	-0.0123258	-0.00038466
Dromaius novaehollandiae	2	36	0.9	1.008	0.107143	0.766	0.257794	0.772	1.181	3.89909	0.653683	0.64189	1.19335	1.32594	0.168263	-0.211074	0.0144608	-0.019486	1.01166	0.647668	1.02208	0.710415	0.129551	0.834039	0.670618	0.635902	0.637595	0.932122	0.421675	0.0457198	-0.00876489	0.908442	0.909634	6.60131	0.0460981	0.0512201	0.0246527	-0.130813	-0.0566444	-0.00596257	-0.0430384	0.00616472	-0.00638491	0.00409116	0.00667256	0.00710776	0.00933716	0.0056702	0.00562489
Dromaius novaehollandiae	2	36	0.9	1.008	0.107143	0.879	0.295824	0.741	1.065	3.51611	0.695775	0.695323	1.26416	1.40462	0.196031	-0.229624	0.024947	-0.0584617	0.994013	0.674764	1.01133	0.71831	0.132394	0.844131	0.159624	0.680751	0.683568	0.912133	0.436534	0.0426548	0.00947219	0.938871	0.939887	7.79402	0.0468891	0.052099	0.0317707	-0.164421	-0.0385529	-0.0223403	-0.0360598	0.00717169	-0.00529728	0.0100006	0.00745318	0.0109591	0.00525445	0.00627244	0.00265382
Dromaius novaehollandiae	2	36	0.9	1.008	0.107143	1.274	0.428759	0.721	0.759	2.50585	0.949934	0.910163	1.39975	1.55528	0.194488	-0.251841	0.016222	-0.0915356	1.01363	0.693481	1.03055	0.774704	0.155468	0.0619236	0.274045	0.689065	0.204216	0.722582	0.41812	0.04344	-0.0389894	0.746734	0.749012	8.54701	0.045999	0.05111	0.0319526	-0.175179	-0.032839	-0.0457149	-0.0205829	0.00617328	0.00417254	0.012189	0.0067863	0.00607077	0.0035725	0.00087625	-5.582e-05
Dromaius novaehollandiae	2	36	0.9	1.008	0.107143	1.341	0.451308	0.679	0.761	2.51245	0.892247	0.937507	1.43039	1.58932	0.215839	-0.266837	0.0492236	-0.0878394	1.11002	0.736377	1.12524	0.773982	0.151117	0.839685	0.169514	0.704336	0.706965	0.750281	0.469053	0.017393	0.00875943	0.766343	0.76659	4.10348	0.0417044	0.0463382	0.0110436	-0.188112	-0.0369849	-0.0439813	-0.0387299	0.0126863	-0.00987729	0.0149051	0.00072556	0.00716292	0.00406388	0.00292118	0.00390796
Dromaius novaehollandiae	2	36	0.9	1.008	0.107143	1.051	0.35371	0.712	0.925	3.0539	0.76973	0.788672	1.33262	1.48069	0.186479	-0.259383	0.0117533	-0.0812123	1.0822	0.702247	1.09756	0.744865	0.156757	0.0464865	0.28	0.676757	0.678919	0.813681	0.448385	0.0324042	-0.0505801	0.869243	0.871317	6.23557	0.0424931	0.0472146	0.0143861	-0.172854	-0.0466497	-0.0284584	-0.0327529	0.0179288	0.00010274	0.0194419	0.00840835	0.0120427	0.00588923	0.00531179	0.00437222
Dromaius novaehollandiae	2	36	0.9	1.008	0.107143	0.838	0.282025	0.78	1.105	3.64817	0.705882	0.675921	1.23979	1.37754	0.181086	-0.239389	0.0140939	-0.0322284	0.993069	0.641026	1.00688	0.719457	0.148416	0.0968326	0.671493	0.662443	0.665158	0.914465	0.423594	0.0451653	-0.0175759	0.906197	0.907492	7.48059	0.0477639	0.053071	0.0228154	-0.14742	-0.0580482	-0.0114361	-0.0449916	0.0146994	-0.0056779	0.0105066	0.0109925	0.00974536	0.0115798	0.00524117	0.00665826
Dromaius novaehollandiae	2	36	0.9	1.008	0.107143	1.089	0.366498	0.713	0.905	2.98787	0.787845	0.798299	1.36415	1.51572	0.211025	-0.302145	0.0186992	-0.0630854	1.07108	0.701262	1.08933	0.741436	0.161326	0.876243	0.156906	0.640884	0.181215	0.781678	0.439475	0.05152	-0.00774589	0.890792	0.892314	6.77699	0.0486461	0.0540512	0.0252537	-0.188519	-0.0641453	-0.026735	-0.0467792	0.0167846	-0.00190143	0.0254756	0.0128788	0.014621	0.0118229	0.00645477	0.00884709
Dromaius novaehollandiae	2	36	0.9	1.008	0.107143	0.92	0.309622	0.767	1.069	3.52932	0.717493	0.70723	1.30085	1.44539	0.209493	-0.264062	0.0226137	-0.0435025	0.991715	0.65189	1.0077	0.724977	0.125351	0.0420954	0.160898	0.646398	0.649205	0.87619	0.420052	0.0567626	-0.0186004	0.926104	0.928029	5.52367	0.0526518	0.058502	0.0362033	-0.163096	-0.0575651	-0.0193923	-0.0542282	0.00683972	-0.0130785	0.00605949	0.0081412	0.00848106	0.00867998	0.00552381	0.00690612
Dromaius novaehollandiae	2	36	0.9	1.008	0.107143	1.265	0.425731	0.761	0.841	2.77657	0.904875	0.86191	1.46767	1.63074	0.227593	-0.316011	0.0131087	-0.0480616	0.98003	0.65703	0.995607	0.75981	0.134364	0.940547	0.664685	0.663496	0.668252	0.720952	0.429141	0.041347	-0.0323447	0.817973	0.819656	6.69683	0.0571612	0.0635124	0.0271974	-0.189871	-0.0529145	-0.0459531	-0.0514559	0.0113256	-0.0116847	0.0197767	0.00807688	0.0121763	0.0123522	0.00717014	0.00739803
Dromaius novaehollandiae	2	36	0.9	1.008	0.107143	1.24	0.417317	0.738	0.825	2.72375	0.894545	0.881427	1.40681	1.56312	0.227281	-0.302364	0.0228907	-0.0815463	1.02185	0.677507	1.04567	0.735758	0.135758	0.0945455	0.729697	0.687273	0.689697	0.752347	0.449989	0.0349687	-0.0290061	0.787489	0.788798	7.8712	0.0539468	0.0599408	0.0186787	-0.204586	-0.0554405	-0.0439846	-0.0556289	0.00547401	-0.0168633	0.00990844	0.00139019	0.00984456	0.00360591	0.00627414	0.00678562
Dromaius novaehollandiae	2	36	0.9	1.008	0.107143	1.236	0.415971	0.746	0.839	2.76997	0.889154	0.855399	1.44494	1.60549	0.232142	-0.336974	0.0181605	-0.0733327	1.00706	0.670241	1.02767	0.746126	0.133492	0.0512515	0.671037	0.669845	0.675805	0.686534	0.445157	0.0392738	-0.0374679	0.78612	0.787992	8	0.0614978	0.0683309	0.0236082	-0.204189	-0.0611814	-0.0485009	-0.0612312	0.00415897	-0.0171812	0.0137725	0.00371831	0.00982659	0.00817122	0.00821528	0.00630815
Dromaius novaehollandiae	2	36	0.9	1.008	0.107143	1.231	0.414288	0.724	0.845	2.78978	0.856805	NaN	NaN	NaN	0.234223	-0.339833	0.0236462	-0.0424591	1.02634	0.690608	1.04857	0.764497	0.142012	0.104142	0.689941	0.686391	0.689941	0.727047	0.456412	0.0313769	-0.00444062	0.769536	0.770188	7.36932	0.0601548	0.0668387	0.0131007	-0.217889	-0.0573535	-0.0473569	-0.0526919	0.0124427	-0.0127291	0.0161333	0.00494588	0.0145413	0.00931458	0.00855736	0.00887589
Dromaius novaehollandiae	2	36	0.9	1.008	0.107143	1.178	0.396451	0.717	0.883	2.91524	0.812005	NaN	NaN	NaN	0.23814	-0.312198	0.024971	-0.0612208	1.08136	0.69735	1.10272	0.739524	0.141563	0.0498301	0.688562	0.673839	0.678369	0.794947	0.453882	0.03837	-0.0187792	0.853099	0.854167	7.71104	0.0504584	0.0560649	0.021203	-0.203924	-0.0568146	-0.0326302	-0.0568322	0.012085	-0.0139903	0.012895	0.00549011	0.00915782	0.00560084	0.00398548	0.00510353
Dromaius novaehollandiae	2	36	0.9	1.008	0.107143	1.095	0.368518	0.74	0.929	3.06711	0.796555	NaN	NaN	NaN	0.221064	-0.30779	0.0187183	-0.0656726	1.01532	0.675676	1.03303	0.74704	0.141012	0.0473628	0.67169	0.670614	0.673843	0.803616	0.458334	0.03335	-0.020758	0.855357	0.856259	9.64143	0.0577944	0.064216	0.0108296	-0.193986	-0.0551291	-0.033221	-0.0499509	0.0152682	-0.0111121	0.015563	0.00830792	0.0110964	0.00811931	0.00460183	0.00711313
Dromaius novaehollandiae	2	36	0.9	1.008	0.107143	1.28	0.430779	0.725	0.805	2.65772	0.900621	NaN	NaN	NaN	0.248112	-0.338631	0.0294644	-0.0394881	1.0084	0.689655	1.03299	0.768944	0.131677	0.89441	0.172671	0.703106	0.70559	0.712218	0.479443	0.0155505	-0.00069334	0.733427	0.733592	10.9009	0.0612579	0.0680643	0.0105126	-0.224438	-0.0455324	-0.0561835	-0.056896	0.004371	-0.0188487	0.0122664	-0.00077485	0.00945565	0.00367374	0.00455006	0.00522532
Dromaius novaehollandiae	2	36	0.9	1.008	0.107143	1.26	0.424048	0.735	0.813	2.68413	0.904059	NaN	NaN	NaN	0.238129	-0.321682	0.0125909	-0.0568637	1.03112	0.680272	1.05369	0.745387	0.130381	0.0910209	0.145141	0.681427	0.685117	0.70559	0.446734	0.0373936	-0.0134173	0.763753	0.764786	7.9566	0.0589586	0.0655095	0.0288696	-0.206823	-0.0536664	-0.0458016	-0.0615289	0.00198606	-0.0169671	0.0107105	0.00377583	0.0127839	0.0103593	0.00894239	0.0108717
Dromaius novaehollandiae	2	36	0.9	1.008	0.107143	1.148	0.386355	0.75	0.869	2.86902	0.863061	NaN	NaN	NaN	0.221107	-0.288588	0.00730191	-0.06271	1.03999	0.666667	1.05544	0.744534	0.142693	0.949367	0.174914	0.659379	0.662831	0.696414	0.437477	0.0383166	-0.0369884	0.81986	0.821588	5.17688	0.0595731	0.0661923	0.02629	-0.180669	-0.0514405	-0.031542	-0.048226	0.0147152	-0.00544663	0.018003	0.0104395	0.0108583	0.00977082	0.00489436	0.00341792
Dromaius novaehollandiae	2	36	0.9	1.008	0.107143	1.208	0.406547	0.734	0.853	2.81619	0.860492	NaN	NaN	NaN	0.235479	-0.296305	0.0113816	-0.10723	1.05872	0.681199	1.08221	0.754982	0.141852	0.946073	0.688159	0.664713	0.66823	0.751428	0.440865	0.0406897	-0.0658737	0.82751	0.831125	2.66781	0.0501019	0.0556688	0.0324911	-0.198423	-0.046837	-0.034442	-0.0489862	0.0140535	-0.00996276	0.0184598	0.00483581	0.0126657	0.00784724	0.00480099	0.0055214
Dromaius novaehollandiae	2	36	0.9	1.008	0.107143	1.278	0.430106	0.744	0.829	2.73696	0.897467	NaN	NaN	NaN	0.250926	-0.334603	0.0208663	-0.0541338	1.01397	0.672043	1.03515	0.759952	0.136309	0.101327	0.721351	0.674306	0.676719	0.686942	0.443037	0.0384793	-0.0208446	0.760002	0.761261	6.91203	0.0611185	0.0679095	0.0283969	-0.213732	-0.0555636	-0.0503401	-0.0586911	0.00907684	-0.0142775	0.0175069	0.00274019	0.0117631	0.00893906	0.00633508	0.00784363
Dromaius novaehollandiae	2	36	0.9	1.008	0.107143	1.02	0.343277	0.746	0.965	3.18596	0.773057	NaN	NaN	NaN	0.222891	-0.271956	0.0161863	-0.0613055	1.02178	0.670241	1.04181	0.744041	0.14715	0.0518135	0.664249	0.675648	0.678756	0.8145	0.441897	0.0449404	-0.0303729	0.910847	0.91246	3.86399	0.054725	0.0608056	0.02911	-0.177873	-0.0484411	-0.0226869	-0.0467108	0.0188908	-0.00697809	0.0176103	0.0111506	0.010189	0.00813439	0.00397129	0.00431949
Dromaius novaehollandiae	2	36	0.9	1.008	0.107143	1.088	0.366162	0.726	0.901	2.97466	0.805771	NaN	NaN	NaN	0.211685	-0.302073	0.0317658	-0.0574121	1.0343	0.688705	1.05309	0.734739	0.145394	0.099889	0.664817	0.674806	0.678135	0.791199	0.454085	0.036068	-0.0113007	0.854923	0.855758	8.1386	0.0532918	0.0592131	0.0152562	-0.18886	-0.0587783	-0.0295275	-0.0499962	0.015205	-0.00724502	0.0177586	0.0107657	0.011198	0.00941169	0.00640077	0.00721318
Dromaius novaehollandiae	2	36	0.9	1.008	0.107143	1.105	0.371883	0.725	0.891	2.94165	0.813692	NaN	NaN	NaN	0.223186	-0.325222	0.043137	-0.0391152	1.05119	0.689655	1.09535	0.742985	0.140292	0.102132	0.637486	0.16835	0.164983	0.756466	0.432736	0.0483319	-0.0147028	0.900252	0.901668	7.24166	0.0577334	0.0641482	0.0293731	-0.191735	-0.0632347	-0.0377447	-0.0579904	0.00766928	-0.00906862	0.0188707	0.0120695	0.0148526	0.0126675	0.00703488	0.00768736
Dromaius novaehollandiae	2	36	0.9	1.008	0.107143	1.402	0.471837	0.767	0.755	2.49264	1.01589	NaN	NaN	NaN	0.257299	-0.361001	0.0531438	-0.0613595	1.01909	0.65189	1.07038	0.762914	0.136424	0.0980132	0.660927	0.180132	0.17351	0.641085	0.46014	0.0267112	-0.0349879	0.673169	0.674607	10.7724	0.0581112	0.064568	0.0195317	-0.227136	-0.0535743	-0.0586506	-0.0597384	0.0106222	-0.0117903	0.0178041	0.00564847	0.0142519	0.0102651	0.00832347	0.0090507
Dromaius novaehollandiae	2	36	0.9	1.008	0.107143	1.363	0.458712	0.688	0.771	2.54547	0.892348	NaN	NaN	NaN	0.253937	-0.337426	0.0227754	-0.0786275	1.08661	0.726744	1.13535	0.76524	0.143969	0.904021	0.168612	0.166018	0.163424	0.722849	0.446306	0.035501	-0.0343327	0.772878	0.774454	4.63872	0.050362	0.0559578	0.0283386	-0.213547	-0.0458898	-0.0563953	-0.0541956	0.00938556	-0.0139851	0.0207143	0.0070463	0.0157674	0.0101834	0.0093284	0.00751126
Dromaius novaehollandiae	2	36	0.9	1.008	0.107143	1.566	0.527031	0.722	0.669	2.20871	1.07922	1.05953	1.47802	1.64224	0.202559	-0.323	0.0138971	-0.161511	1.05705	0.692521	1.10163	0.750374	0.100149	0.950673	0.168909	0.186846	0.180867	0.688391	0.425556	0.0348869	-0.0430465	0.722719	0.724839	12.945	0.0418807	0.0465341	0.0221926	-0.187543	-0.0547551	-0.0586411	-0.0505085	-5.748e-05	-0.00889525	0.00896148	0.00177748	0.00663435	0.0060678	0.00760756	0.00693044
Dromaius novaehollandiae	2	36	0.9	1.008	0.107143	1.632	0.549243	0.698	0.631	2.08326	1.10618	1.05343	1.54922	1.72136	0.246533	-0.346593	0.0274388	-0.100464	1.17177	0.716332	1.20854	0.752773	0.123613	0.936609	0.196513	0.18859	0.18542	0.806937	0.405112	0.0553329	-0.02802	0.770849	0.77334	18.031	0.0307186	0.0341318	0.0418699	-0.200261	-0.0537145	-0.0487373	-0.0492612	0.0166039	-0.00079314	0.0245084	0.0146355	0.0136799	0.0140352	0.00984899	0.0101388
Dromaius novaehollandiae	2	36	0.9	1.008	0.107143	2.376	0.799633	0.619	0.453	1.49559	1.36645	1.37026	1.73398	1.92664	0.185628	-0.279697	0.0222329	-0.138632	1.33187	0.807754	1.35399	0.708609	0.154525	0.92936	0.267108	0.262693	0.249448	1.19186	0.405007	0.075578	-0.0911023	1.07043	1.07696	79.0984	0.0217362	0.0241513	0.028589	-0.171593	-0.0666541	-0.012917	-0.0123061	0.0275911	0.0183921	0.015622	0.013308	0.0039488	0.00176575	-0.0054529	-0.00422244
Dromaius novaehollandiae	2	36	0.9	1.008	0.107143	2.634	0.886462	0.594	0.411	1.35692	1.44526	1.437	1.83298	2.03664	0.223631	-0.296204	0.0727842	-0.103091	1.39982	0.841751	1.41364	0.710462	0.155718	0.158151	0.279805	0.287105	0.270073	1.26899	0.400805	0.0828972	-0.0847625	1.13359	1.13978	81.6474	0.0243681	0.0270756	0.0424151	-0.190017	-0.0626525	-0.0123004	-0.0140044	0.0285904	0.0187082	0.0133502	0.0140505	0.00477578	0.00270333	-0.00440888	-0.00633165
Dromaius novaehollandiae	2	36	0.9	1.008	0.107143	2.81	0.945694	0.565	0.373	1.23147	1.51475	1.50601	1.86586	2.07318	0.192115	-0.382234	0.0893919	-0.0906556	1.4664	0.884956	1.49487	0.705094	0.150134	0.155496	0.286863	0.24933	0.243968	1.27374	0.438437	0.0543735	-0.0721575	1.20694	1.21031	80	0.0272815	0.0303128	-0.0060321	-0.209059	-0.0886477	-0.0206787	-0.0202682	0.0220807	0.0208179	0.0142427	0.0203577	0.00949236	0.009787	0.00224964	0.00027123
Dromaius novaehollandiae	2	36	0.9	1.008	0.107143	2.617	0.88074	0.607	0.425	1.40314	1.42824	1.41337	1.8516	2.05733	0.236209	-0.355242	0.0740743	-0.0768179	1.28161	0.823723	1.29973	0.710588	0.143529	0.141176	0.268235	0.291765	0.244706	1.14253	0.412637	0.0821109	0.0158797	1.0374	1.04077	86.2857	0.0166537	0.0185042	0.0366117	-0.210319	-0.0742537	-0.0194483	-0.0261806	0.0177114	0.0112876	0.00679015	0.0141378	0.00739978	0.00997816	0.00429384	0.00457094
Dromaius novaehollandiae	2	36	0.9	1.008	0.107143	3.058	1.02916	0.547	0.353	1.16543	1.54958	1.5335	1.99413	2.2157	0.196843	-0.333559	0.0844913	-0.0727591	1.52411	0.914077	1.53608	0.699717	0.144476	0.144476	0.286119	0.322946	0.314448	1.41548	0.435184	0.0677846	-0.0376109	1.33388	1.33613	91.938	0.0313007	0.0347785	-0.00082064	-0.209308	-0.0895151	-0.0082671	-0.0174508	0.0181732	0.00663365	0.00053268	0.00388102	-0.00207657	0.00102973	-0.00301462	-0.00233124
Dromaius novaehollandiae	2	36	0.9	1.008	0.107143	3.011	1.01334	0.555	0.373	1.23147	1.48794	1.52352	1.97634	2.19593	0.231029	-0.336857	0.0319815	-0.148909	1.4928	0.900901	1.50797	0.710456	0.147453	0.898123	0.273458	0.327078	0.321716	1.3751	0.44595	0.0559512	-0.0427139	1.31533	1.31721	93.006	0.0319288	0.0354764	0.0015667	-0.218224	-0.0868422	0.00192344	-0.0305697	0.021736	0.00723328	-0.00126799	0.00961125	-0.00224032	0.0066847	-0.0004991	0.00158022
Dromaius novaehollandiae	2	36	0.9	1.008	0.107143	3.147	1.05911	0.548	0.371	1.22486	1.47709	1.54119	2.04193	2.26881	0.315801	-0.318066	0.0286471	-0.157778	1.40106	0.912409	1.41422	0.71159	0.142857	0.90027	0.274933	0.342318	0.336927	1.35482	0.423953	0.102034	-0.101121	1.35168	1.35929	95.8641	0.0318136	0.0353484	0.0531917	-0.246347	-0.0818021	0.010094	-0.0416483	0.0258264	-0.00478889	-0.0035641	0.00515747	-0.00445785	0.00506115	-0.00089814	0.00521896
Dromaius novaehollandiae	2	36	0.9	1.008	0.107143	2.966	0.998195	0.536	0.365	1.20505	1.46849	1.4947	1.98435	2.20483	0.210455	-0.31466	0.0450005	-0.131228	1.59613	0.932836	1.61303	0.70137	0.139726	0.139726	0.293151	0.30137	0.29589	1.48433	0.41054	0.0982661	-0.082013	1.35424	1.36028	84.8752	0.0380424	0.0422693	0.0278077	-0.201992	-0.0873749	-0.00289354	-0.00895188	0.0279549	0.0144499	0.0113286	0.0124281	0.00614361	0.0108286	0.00615485	0.00591707
Dromaius novaehollandiae	2	36	0.9	1.008	0.107143	3.168	1.06618	0.56	0.357	1.17864	1.56863	1.51458	2.09167	2.32408	0.225221	-0.422915	0.0525083	-0.137758	1.52453	0.892857	1.55507	0.697479	0.131653	0.868347	0.257703	0.268908	0.254902	1.27217	0.445183	0.0675817	-0.019414	1.20012	1.20217	81.9466	0.0276604	0.0307338	-0.0111575	-0.237263	-0.119719	-0.0169075	-0.0450861	0.0153272	0.00927055	0.0113003	0.0211404	0.00977606	0.0146375	0.00666386	0.00881546
Dromaius novaehollandiae	2	36	0.9	1.008	0.107143	3.353	1.12844	0.519	0.325	1.07299	1.59692	1.5669	2.13989	2.37766	0.210386	-0.439524	0.0436235	-0.149115	1.64434	0.963391	1.67304	0.701538	0.141538	0.886154	0.276923	0.295385	0.286154	1.4089	0.461186	0.0496358	-0.0356657	1.33848	1.33987	81.7891	0.0330207	0.0366897	-0.0375782	-0.251611	-0.124259	-0.0184861	-0.035904	0.0159383	0.0124708	0.00809218	0.0182096	0.00545957	0.0112427	0.00526709	0.00486292
Dromaius novaehollandiae	2	36	0.9	1.008	0.107143	2.391	0.804681	0.629	0.445	1.46917	1.41348	1.36962	1.74574	1.93971	0.151944	-0.320691	0.0403256	-0.119112	1.40042	0.794913	1.42651	0.723596	0.202247	0.094382	0.274157	0.27191	0.267416	1.12267	0.440901	0.0401964	-0.0724629	1.0199	1.02326	75.5304	0.0230798	0.0256442	-0.0204609	-0.188251	-0.0796982	-0.0302377	-0.0151647	0.0232421	0.00899792	0.00692627	0.00537076	-0.00180482	0.00241473	-0.0030923	0.00121909
Dromaius novaehollandiae	2	36	0.9	1.008	0.107143	2.761	0.929203	0.576	0.387	1.27769	1.48837	1.4598	1.89135	2.1015	0.176638	-0.26867	0.0755268	-0.0858354	1.49415	0.868056	1.50761	0.777778	0.224806	0.124031	0.27907	0.30491	0.299742	1.34774	0.425363	0.0784091	-0.00817479	1.21596	1.21851	84.6726	0.0281961	0.031329	0.0185155	-0.194738	-0.0597892	-0.01448	0.00562046	0.0169582	0.00688289	0.00523062	0.00090027	-0.0017816	0.00115958	-0.00403712	0.00108777
Dromaius novaehollandiae	2	36	0.9	1.008	0.107143	3.3	1.1106	0.552	0.341	1.12582	1.61877	1.642	2.00974	2.23304	0.246839	-0.266416	0.0250972	-0.222605	1.47402	0.905797	1.49628	0.692082	0.214076	0.891496	0.293255	0.313783	0.304985	1.4277	0.391174	0.123329	-0.141386	1.33525	1.34836	93.2039	0.0275354	0.0305948	0.0615047	-0.198642	-0.0830841	0.00054327	-0.0153803	0.0280622	0.014253	0.00908444	0.00929432	0.00084231	0.00137254	-0.00151044	-0.00203087
Dromaius novaehollandiae	2	36	0.9	1.008	0.107143	2.86	0.962521	0.558	0.369	1.21826	1.5122	1.50196	1.90418	2.11576	0.196755	-0.341124	0.0785901	-0.0676679	1.43377	0.896057	1.44504	0.701897	0.140921	0.143631	0.306233	0.308943	0.303523	1.30149	0.435613	0.0625659	-0.0189218	1.23003	1.23177	83.9637	0.0274813	0.0305347	0.00656426	-0.192622	-0.0799414	-0.00861914	-0.021692	0.0160205	0.0117058	0.00405065	0.0146149	0.0058783	0.0110729	0.00695647	0.00671432
Dromaius novaehollandiae	2	36	0.9	1.008	0.107143	3.375	1.13584	0.532	0.341	1.12582	1.56012	1.58305	2.13196	2.36884	0.250935	-0.287161	0.0320212	-0.10925	1.51914	0.93985	1.5226	0.68915	0.152493	0.88563	0.316716	0.369501	0.366569	1.51001	0.398586	0.125701	-0.0744197	1.42985	1.43729	92.9797	0.0338505	0.0376117	0.0587357	-0.205633	-0.0923163	0.00015649	-0.0227072	0.0203771	0.00951859	0.00537286	0.00602684	-0.00410504	-0.00155679	-0.00390953	-0.00274735
Dromaius novaehollandiae	2	36	0.9	1.008	0.107143	2.9	0.975983	0.556	0.385	1.27108	1.44416	1.44296	2.00976	2.23307	0.288305	-0.211573	0.0322456	-0.151044	1.45054	0.899281	1.45878	0.688312	0.236364	0.911688	0.311688	0.353247	0.348052	1.44156	0.382105	0.160586	-0.117871	1.35926	1.37378	90.7514	0.0347096	0.0385663	0.103818	-0.199044	-0.0668932	0.0169242	-0.0101005	0.0286999	0.00223064	-0.00155659	-0.00146945	-0.00888491	-0.00581288	-0.0111209	-0.00687274
Dromaius novaehollandiae	2	36	0.9	1.008	0.107143	2.382	0.801652	0.605	0.461	1.522	1.31236	1.37658	1.73037	1.92263	0.232865	-0.240461	0.0299686	-0.132931	1.30172	0.826446	1.31784	0.718004	0.201735	0.0867679	0.275488	0.277657	0.27115	1.18376	0.381528	0.0930607	-0.101054	1.09314	1.10174	93.3071	0.021701	0.0241122	0.059168	-0.184879	-0.05843	-0.0192213	-0.0220606	0.0238044	0.00643868	0.00635138	0.00463088	-0.00215944	0.0011081	-0.0036524	-0.00063692
Dromaius novaehollandiae	2	36	0.9	1.008	0.107143	2.424	0.815787	0.602	0.449	1.48238	1.34076	1.37316	1.76527	1.96141	0.196368	-0.267295	0.0300204	-0.132936	1.41642	0.830565	1.43609	0.730512	0.207127	0.0957684	0.256125	0.271715	0.265033	1.27055	0.390439	0.0877272	-0.0832369	1.09083	1.09752	83.378	0.0265514	0.0295016	0.0358072	-0.178613	-0.0682543	-0.0189214	-0.0114015	0.0306295	0.0105281	0.0130399	0.00732169	-0.00030434	0.00347888	-0.00228115	0.00059758
Dromaius novaehollandiae	2	36	0.9	1.008	0.107143	3.262	1.09781	0.535	0.337	1.11261	1.58754	1.59991	2.03886	2.2654	0.1443	-0.298963	0.073274	-0.108489	1.68953	0.934579	1.7069	0.676558	0.15727	0.160237	0.305638	0.278932	0.272997	1.4941	0.428206	0.0623418	-0.0806085	1.35164	1.35548	79.8413	0.034917	0.0387967	-0.012357	-0.164408	-0.0896497	-0.00345098	-0.00257315	0.0216321	0.02216	0.00772266	0.0120182	0.00412738	0.00209887	-4.593e-05	-0.00372278
Dromaius novaehollandiae	2	36	0.9	1.008	0.107143	2.839	0.955454	0.565	0.387	1.27769	1.45995	1.47175	1.929	2.14333	0.164836	-0.293585	0.034404	-0.126904	1.51319	0.884956	1.53455	0.710594	0.22739	0.111111	0.281654	0.286822	0.27907	1.37721	0.422592	0.0666618	-0.078286	1.2713	1.27545	92.1168	0.0322335	0.035815	-0.00139338	-0.181028	-0.083103	-0.0123951	-0.00994824	0.0217653	0.00700624	-0.0013372	3.381e-05	-0.00794072	-0.00170763	-0.00318222	-6.289e-05
Dromaius novaehollandiae	2	36	0.9	1.008	0.107143	3.105	1.04497	0.575	0.375	1.23807	1.53333	1.54154	2.01422	2.23802	0.173416	-0.294754	0.0236036	-0.136506	1.48225	0.869565	1.49886	0.701333	0.218667	0.906667	0.293333	0.309333	0.301333	1.36559	0.425818	0.0667723	-0.0861022	1.27425	1.2789	91.7178	0.0280161	0.0311289	0.00075762	-0.185906	-0.0843343	-0.00681406	-0.011185	0.0229396	0.0113438	0.00399536	0.00482679	-0.00368082	-0.00084246	-0.00600535	-0.00426356
Dromaius novaehollandiae	2	36	0.9	1.008	0.107143	1.976	0.665015	0.668	0.527	1.7399	1.26755	1.20719	1.63686	1.81873	0.186012	-0.419727	0.0314864	-0.187503	1.32284	0.748503	1.36861	0.770398	0.111954	0.935484	0.199241	0.180266	0.178368	0.911995	0.369055	0.0604768	-0.0516469	0.782451	0.786483	35.3612	0.0248913	0.027657	0.0240562	-0.182047	-0.0755286	-0.0692989	-0.0461182	0.00315068	-5.074e-05	0.0200623	0.0159203	0.0177323	0.0223219	0.01793	0.0202089
Dromaius novaehollandiae	2	36	0.9	1.008	0.107143	2.515	0.846413	0.618	0.433	1.42956	1.42725	1.52962	1.6442	1.82689	0.236107	-0.248894	0.034247	-0.126457	1.32595	0.809061	1.34578	0.704388	0.214781	0.0969977	0.274827	0.263279	0.256351	1.21407	0.388774	0.10092	-0.0766928	1.1095	1.11672	97.0043	0.0207156	0.0230174	0.0566334	-0.180378	-0.0741331	0.0011022	-0.0249116	0.0261707	0.00972157	0.00150014	0.00234427	-0.011537	-0.00596196	-0.012594	-0.00767042
Dromaius novaehollandiae	2	36	0.9	1.008	0.107143	2.552	0.858865	0.628	0.473	1.56162	1.3277	1.41596	1.80231	2.00257	0.264132	-0.358355	0.098822	-0.0999871	1.11898	0.796178	1.13802	0.729387	0.0951374	0.0930233	0.67019	0.281184	0.272727	1.05193	0.439461	0.0593932	-0.0415389	1.03032	1.03287	90.4382	0.00907374	0.0100819	0.0222485	-0.225657	-0.0742127	-0.0239857	-0.0548584	0.00564746	-0.0218314	-0.0154605	-0.00498671	-0.014719	0.0008689	-0.00240084	0.00656292
Dromaius novaehollandiae	3	42	0.92	1.019	0.0971541	1.064	0.354171	0.736	0.841	2.74623	0.875149	0.829482	1.28273	1.39427	0.168324	-0.217586	0.0244135	-0.0604916	1.04515	0.679348	1.05443	0.768133	0.160523	0.0368609	0.602854	0.671819	0.674197	0.834101	0.485311	0.00939356	-0.0485577	0.853629	0.855061	11.2861	0.0454372	0.0493883	0.00126188	-0.157502	-0.0307792	-0.030807	-0.0291472	0.010372	-0.00732041	0.0132029	-5.819e-05	0.00786676	0.00352272	0.00450893	0.00439223
Dromaius novaehollandiae	3	42	0.92	1.019	0.0971541	0.906	0.301578	0.729	0.953	3.11196	0.764953	0.782542	1.15777	1.25844	0.159628	-0.150711	0.0113899	-0.0904947	1.07809	0.685871	1.0873	0.757608	0.177335	0.0346275	0.207765	0.647429	0.648478	0.858959	0.44378	0.0295654	-0.0764218	0.93061	0.93421	13.8485	0.0361793	0.0393253	0.0238799	-0.128048	-0.0193757	-0.0123713	-0.0202492	0.0171262	-0.00634845	0.0129112	0.00101091	0.00733516	0.00207446	0.00299798	0.00321257
Dromaius novaehollandiae	3	42	0.92	1.019	0.0971541	0.964	0.320884	0.73	0.941	3.07277	0.77577	0.765004	1.26012	1.3697	0.161665	-0.218901	0.0200349	-0.0598911	1.07143	0.684932	1.08126	0.769394	0.150903	0.0446334	0.606801	0.648247	0.649309	0.867771	0.453796	0.0304338	-0.0470687	0.920919	0.922623	6.28394	0.0431745	0.0469288	0.0164716	-0.148273	-0.0390243	-0.0229327	-0.0318445	0.00960153	-0.00549981	0.0158271	0.00250615	0.0101306	0.00537321	0.00359974	0.00576665
Dromaius novaehollandiae	3	42	0.92	1.019	0.0971541	2.274	0.756941	0.572	0.403	1.31597	1.41935	1.4822	1.53421	1.66762	0.136785	-0.212771	0.0409825	-0.0973954	1.46379	0.874126	1.47077	0.74938	0.235732	0.104218	0.394541	0.384615	0.382134	1.3721	0.489397	0.00964558	-0.0903832	1.36066	1.36369	94.1844	0.0324239	0.0352434	-0.0215159	-0.151508	-0.0303209	0.00482	-0.00320792	0.00999702	-0.00725086	-0.00530204	-0.00327842	-0.00705126	0.00172243	-0.00195104	0.00376108
Dromaius novaehollandiae	3	42	0.92	1.019	0.0971541	1.181	0.393117	0.751	0.749	2.44581	1.00267	0.918729	1.28547	1.39725	0.170095	-0.201652	0.0103138	-0.0676401	1.03547	0.665779	1.04632	0.763685	0.162884	0.951936	0.612817	0.674232	0.676903	0.756842	0.482714	0.0108888	-0.0480998	0.773772	0.775342	5.81745	0.0392644	0.0426787	0.00624582	-0.152494	-0.0268784	-0.0244576	-0.0271004	0.0130131	-0.0068547	0.00912453	-0.001832	0.00357188	0.00125186	0.00092641	0.00102669
Dromaius novaehollandiae	3	42	0.92	1.019	0.0971541	2.431	0.809201	0.569	0.401	1.30944	1.41895	1.47591	1.64712	1.79034	0.183679	-0.155634	0.0362587	-0.0736141	1.3686	0.878735	1.372	0.743142	0.224439	0.0947631	0.366584	0.521197	0.526185	1.34657	0.422709	0.0645342	-0.0530944	1.36739	1.36995	90.7801	0.0309423	0.0336329	0.0483314	-0.146491	-0.0278479	0.00065163	-0.0124566	0.00971147	-0.00306506	0.00300608	-0.00209386	-0.00334392	0.00289787	-0.00192828	0.00332376
Dromaius novaehollandiae	3	42	0.92	1.019	0.0971541	2.762	0.91938	0.521	0.345	1.12657	1.51014	1.58755	1.73979	1.89107	0.149121	-0.165955	0.0283723	-0.066113	1.70588	0.959693	1.70705	0.701449	0.272464	0.84058	0.4	0.44058	0.44058	1.7046	0.449716	0.052573	-0.0526959	1.65265	1.65432	85.6495	0.0436675	0.0474647	0.0176919	-0.132881	-0.034139	0.0218096	-0.00998738	1.019e-05	-0.0198468	-0.0161625	-0.0124743	-0.0104209	-0.00096977	-0.00097237	0.00328044
Dromaius novaehollandiae	3	42	0.92	1.019	0.0971541	2.549	0.84848	0.494	0.333	1.08739	1.48348	1.53467	1.66094	1.80537	0.142666	-0.208324	0.0259054	-0.0920052	1.73472	1.01215	1.73852	0.687688	0.258258	0.834835	0.366366	0.372372	0.369369	1.71751	0.42877	0.0662198	-0.0542919	1.66209	1.66429	71.9585	0.0486618	0.0528933	0.0146897	-0.135907	-0.0528269	0.0182359	0.00352173	0.0117288	-0.00173049	-0.0127963	-0.0100255	-0.0143226	-0.00374209	-0.00212728	-0.0010993
Dromaius novaehollandiae	3	42	0.92	1.019	0.0971541	1.661	0.552893	0.639	0.597	1.94946	1.07035	1.10678	1.50075	1.63125	0.197891	-0.230804	0.0387863	-0.0578478	1.2455	0.782473	1.25619	0.805695	0.197655	0.884422	0.194305	0.721943	0.723618	0.924739	0.496119	0.00286092	-0.0148975	0.926207	0.926331	51.3919	0.0156325	0.0169919	-0.00974121	-0.183282	-0.0119068	-0.0329367	-0.00342566	0.0139371	-0.00472325	0.0110363	-0.00183842	0.00377978	-0.00173192	-0.00094578	-0.00111575
Dromaius novaehollandiae	3	42	0.92	1.019	0.0971541	2.354	0.78357	0.553	0.399	1.30291	1.38596	1.41998	1.65777	1.80192	0.204745	-0.176106	0.0515408	-0.0309097	1.44918	0.904159	1.44954	0.709273	0.233083	0.842105	0.338346	0.380952	0.378446	1.44635	0.400957	0.0958242	0.0060642	1.39071	1.39402	92.9363	0.0392216	0.0426321	0.0575724	-0.158801	-0.0478469	0.00823852	-0.0128804	0.0139336	-0.0111991	-0.0116704	-0.0131914	-0.0134305	-0.00649561	-0.00687298	-0.00190479
Dromaius novaehollandiae	3	42	0.92	1.019	0.0971541	2.648	0.881434	0.54	0.357	1.16576	1.51261	1.49509	1.77113	1.92515	0.156649	-0.232729	0.0112082	-0.0933862	1.63588	0.925926	1.64419	0.708683	0.243697	0.10084	0.364146	0.366947	0.364146	1.55607	0.467929	0.0387592	-0.0823755	1.50882	1.51157	75.9455	0.0394456	0.0428757	-0.0125536	-0.160519	-0.0502595	0.0314385	0.00193568	0.0220857	0.00617067	0.00405448	0.00958313	-0.00011885	0.00716892	0.00084467	0.00234101
Dromaius novaehollandiae	3	42	0.92	1.019	0.0971541	2.525	0.840491	0.515	0.357	1.16576	1.44258	1.54242	1.63703	1.77938	0.140083	-0.192908	0.0330642	-0.0804133	1.74842	0.970874	1.75248	0.719888	0.260504	0.854342	0.378151	0.372549	0.372549	1.71897	0.439695	0.0600687	-0.0495875	1.6373	1.63916	83.4055	0.0489533	0.0532101	0.012163	-0.137445	-0.0436054	0.0152091	-0.00150105	0.0030267	-0.0150464	-0.0176383	-0.0125291	-0.0143995	-0.0025697	-0.00230792	0.00210914
Dromaius novaehollandiae	3	42	0.92	1.019	0.0971541	1.872	0.623128	0.63	0.481	1.57067	1.30977	1.2688	1.47541	1.60371	0.115494	-0.177385	0.0455361	-0.0414356	1.2099	0.793651	1.21591	0.752599	0.203742	0.0914761	0.661123	0.313929	0.31185	1.07873	0.475163	0.0138691	-0.0328524	1.06612	1.06672	83.6173	0.0153722	0.0167089	-0.00883122	-0.123906	-0.0300663	-0.00838942	-0.00745381	0.0135771	0.00085467	0.00236496	-0.00071103	-0.00320798	-0.00048353	-0.00348464	0.0004128
Dromaius novaehollandiae	3	42	0.92	1.019	0.0971541	2.599	0.865123	0.548	0.373	1.21801	1.46917	1.47753	1.75902	1.91198	0.196923	-0.204907	0.0383753	-0.109263	1.59773	0.912409	1.60272	0.680965	0.238606	0.0991957	0.426273	0.380697	0.375335	1.58225	0.430926	0.0823094	-0.105666	1.52812	1.53398	83.9941	0.041626	0.0452456	0.0327804	-0.151275	-0.0555938	0.040278	-0.00458883	0.0195683	0.00021392	-0.00761421	-0.00165578	-0.00895783	0.00060264	-0.00170436	0.00143957
Dromaius novaehollandiae	3	42	0.92	1.019	0.0971541	2.1	0.699022	0.618	0.445	1.45312	1.38876	1.3485	1.55728	1.6927	0.13428	-0.191839	0.0470888	-0.0506376	1.2909	0.809061	1.29716	0.74382	0.21573	0.0921348	0.332584	0.32809	0.325843	1.15881	0.471096	0.0219845	-0.0399683	1.12824	1.12916	85.5556	0.0195005	0.0211962	-0.00177646	-0.138465	-0.0268158	-0.00240365	-0.00108986	0.0160844	0.00337979	0.00447989	-0.00011827	-0.00281696	-0.00014906	-0.00154915	0.0012183
Dromaius novaehollandiae	3	42	0.92	1.019	0.0971541	2.424	0.806871	0.593	0.429	1.40087	1.38228	1.46353	1.65627	1.80029	0.184933	-0.13988	0.0213263	-0.104751	1.40332	0.84317	1.40748	0.715618	0.235431	0.923077	0.391608	0.391608	0.391608	1.39469	0.42009	0.071077	-0.0856279	1.3336	1.33823	90.8714	0.0324808	0.0353053	0.0523523	-0.137185	-0.0228187	0.0142629	-0.008053	0.00762712	-0.0105513	-0.0104186	-0.0106217	-0.00872253	-0.00103388	0.00068154	0.00563507
Dromaius novaehollandiae	3	42	0.92	1.019	0.0971541	2.243	0.746622	0.619	0.417	1.36168	1.48441	1.42467	1.57441	1.71131	0.114491	-0.171268	0.0145656	-0.0779792	1.34231	0.807754	1.34901	0.726619	0.230216	0.0671463	0.318945	0.314149	0.309353	1.22802	0.441793	0.0373037	-0.0616248	1.16126	1.16349	84.1246	0.0207607	0.022566	0.00355727	-0.119552	-0.0356911	0.00027427	0.00193579	0.0195393	0.00900285	0.0103367	0.00795012	0.00408547	0.00457579	0.00162001	0.00252239
Dromaius novaehollandiae	3	42	0.92	1.019	0.0971541	2.789	0.928368	0.536	0.365	1.19188	1.46849	1.49242	1.86878	2.03128	0.197641	-0.264947	0.0490259	-0.0955639	1.6135	0.932836	1.62469	0.731507	0.230137	0.0931507	0.39726	0.334247	0.331507	1.47439	0.441326	0.0601591	-0.0840847	1.40282	1.40662	95.0073	0.0380798	0.0413911	0.0103155	-0.189209	-0.0513815	0.00928418	-0.00554213	0.0183982	-0.0122543	-0.0100648	-0.00859988	-0.00762988	0.00200084	0.00207659	0.00750047
Dromaius novaehollandiae	3	42	0.92	1.019	0.0971541	2.929	0.974969	0.481	0.319	1.04167	1.50784	1.57804	1.8561	2.0175	0.184	-0.196217	0.0483943	-0.0283259	1.91761	1.0395	1.91768	0.680251	0.272727	0.833856	0.0564263	0.438871	0.420063	1.91757	0.441644	0.0808408	0.00757908	1.8732	1.87496	75.8673	0.0528827	0.0574812	0.025428	-0.160087	-0.0525954	0.0264853	-0.0118174	-0.00516884	-0.0216738	-0.0187597	-0.0109762	-0.0116029	-0.00344211	-0.00126623	0.00306479
Dromaius novaehollandiae	3	42	0.92	1.019	0.0971541	2.869	0.954997	0.472	0.305	0.995957	1.54754	1.61	1.78198	1.93694	0.129399	-0.235111	0.0343506	-0.0395381	2.0123	1.05932	2.01598	0.672131	0.242623	0.767213	0.308197	0.383607	0.380328	1.94359	0.459583	0.0486646	-0.00376423	1.84273	1.84337	69.0402	0.0525633	0.057134	-0.0208917	-0.155326	-0.0629355	0.0197491	0.00325137	0.00341645	-0.00516869	-0.0129614	-0.00565576	-0.0121041	-0.00715854	-0.00610921	-0.0043878
Dromaius novaehollandiae	3	42	0.92	1.019	0.0971541	2.713	0.90307	0.525	0.343	1.12004	1.53061	1.5566	1.7429	1.89446	0.118332	-0.280111	0.0304402	-0.0592746	1.72046	0.952381	1.73341	0.714286	0.250729	0.0758018	0.399417	0.338192	0.335277	1.50268	0.497385	0.00401903	-0.04395	1.4948	1.49545	71.8224	0.0405517	0.0440779	-0.0533428	-0.169342	-0.0546503	0.0181502	0.00814572	0.0237426	0.00962019	0.00614454	0.00925707	0.00444702	0.00935776	0.00399489	0.00353276
Dromaius novaehollandiae	3	42	0.92	1.019	0.0971541	2.828	0.94135	0.518	0.347	1.1331	1.4928	1.55559	1.81796	1.97604	0.203592	-0.134295	0.0424296	-0.0318635	1.72529	0.965251	1.72634	0.680115	0.270893	0.850144	0.389049	0.455331	0.458213	1.69477	0.412014	0.103198	-0.00999299	1.70238	1.70553	72.6866	0.0461357	0.0501475	0.0681281	-0.140982	-0.0345038	0.0323045	0.0014163	0.0155099	-0.00089022	0.00020123	0.00175622	-0.00037787	0.00256151	-0.00246097	-0.00294042
Dromaius novaehollandiae	3	42	0.92	1.019	0.0971541	2.798	0.931364	0.503	0.349	1.13964	1.44126	1.55732	1.79667	1.9529	0.175114	-0.127637	0.0421898	-0.0617788	1.80457	0.994036	1.80489	0.653295	0.243553	0.813754	0.277937	0.424069	0.424069	1.80172	0.40995	0.101207	-0.0100855	1.73779	1.74076	72.6225	0.0529663	0.0575721	0.0561378	-0.131207	-0.0430543	0.0202329	-0.00600553	0.0028694	-0.0144719	-0.00936251	-0.00757457	-0.00725431	-0.00120231	-0.0024163	0.00065491
Dromaius novaehollandiae	3	42	0.92	1.019	0.0971541	2.741	0.91239	0.506	0.343	1.12004	1.47522	1.56368	1.75292	1.90534	0.182336	-0.174459	0.0289457	-0.0818122	1.75953	0.988142	1.76108	0.661808	0.271137	0.836735	0.381924	0.446064	0.446064	1.75618	0.426961	0.0880005	-0.0525505	1.72354	1.72658	81.5634	0.0491711	0.0534468	0.0404589	-0.153721	-0.0471383	0.0192243	-0.00660219	-0.00142994	-0.0167404	-0.0172423	-0.01398	-0.0131437	-0.00433356	-0.00419648	-0.00160292
Dromaius novaehollandiae	3	42	0.92	1.019	0.0971541	2.507	0.834499	0.539	0.389	1.27025	1.3856	1.46214	1.7146	1.8637	0.198216	-0.150989	0.0241042	-0.067627	1.53437	0.927644	1.5358	0.706941	0.233933	0.105398	0.385604	0.421594	0.421594	1.53436	0.419868	0.0788572	-0.064875	1.49989	1.50337	83.6565	0.0441507	0.0479899	0.0560487	-0.143392	-0.0295904	0.0230976	-0.00601999	0.0185168	0.0004478	0.00085692	-0.00199349	-0.0064214	-0.00161751	-0.00462948	-0.00196478
Dromaius novaehollandiae	3	42	0.92	1.019	0.0971541	3.115	1.03688	0.51	0.321	1.0482	1.58879	1.60892	1.93609	2.10444	0.194875	-0.255338	0.0323614	-0.0666424	1.7671	0.980392	1.77351	0.700935	0.252336	0.109034	0.380062	0.370717	0.364486	1.70712	0.455057	0.0610191	-0.0597274	1.6451	1.64731	76.7886	0.0421822	0.0458502	0.00392169	-0.187282	-0.0588725	0.0292367	-0.00307705	0.0187877	0.00068933	0.00077783	0.00629269	0.00196737	0.00885159	0.00526121	0.00528882
Dromaius novaehollandiae	3	42	0.92	1.019	0.0971541	3.003	0.999602	0.535	0.341	1.11351	1.56891	1.56773	1.9155	2.08207	0.230602	-0.218068	0.0483235	-0.0450376	1.6252	0.934579	1.62582	0.697947	0.252199	0.111437	0.284457	0.43695	0.439883	1.62458	0.429189	0.0961761	-0.0435839	1.59917	1.60266	94.6625	0.0378883	0.0411829	0.0494327	-0.188503	-0.053329	0.0206268	-0.0120195	0.00966871	-0.00807425	-0.00404011	-0.00073649	0.0002369	0.00723106	0.00695099	0.0086645
Dromaius novaehollandiae	3	42	0.92	1.019	0.0971541	2.934	0.976634	0.51	0.323	1.05473	1.57895	1.56891	1.87009	2.03271	0.196339	-0.200212	0.0296969	-0.0910398	1.73065	0.980392	1.73308	0.696594	0.256966	0.0650155	0.439628	0.452012	0.452012	1.72974	0.441273	0.0734513	-0.0869052	1.69653	1.70034	78.0411	0.0425616	0.0462626	0.0299596	-0.167162	-0.0449204	0.0281347	0.00045612	0.0183069	0.00467586	0.00392864	0.0061856	0.00213453	0.00599549	0.00281807	0.00140403
Dromaius novaehollandiae	3	42	0.92	1.019	0.0971541	2.321	0.772586	0.579	0.417	1.36168	1.38849	1.4394	1.61248	1.75269	0.152864	-0.127817	0.0274885	-0.0918027	1.42907	0.863558	1.43171	0.688249	0.242206	0.0983213	0.36211	0.426859	0.426859	1.42594	0.401437	0.0826908	-0.0734763	1.40254	1.4069	84.0278	0.0362188	0.0393682	0.0506479	-0.116978	-0.0307471	0.0163263	0.00370471	0.0167264	0.00060962	0.00135161	-0.00362333	-0.00517053	-0.001303	-0.00368791	-0.0018481
Dromaius novaehollandiae	3	42	0.92	1.019	0.0971541	1.055	0.351175	0.719	0.873	2.85072	0.823597	0.833098	1.26636	1.37648	0.190347	-0.176521	0.00903341	-0.0431685	1.14622	0.69541	1.15997	0.75945	0.178694	0.954181	0.682703	0.674685	0.676976	0.835133	0.451105	0.0294618	-0.0284267	0.870853	0.871815	15.6507	0.032251	0.0350554	0.0306297	-0.150764	-0.0196501	-0.00345428	-0.02279	0.0239027	-0.00155503	0.0140417	-0.00030087	0.00559197	-0.00016377	-0.00381763	-5.858e-05
Dromaius novaehollandiae	3	42	0.92	1.019	0.0971541	2.422	0.806205	0.552	0.371	1.21148	1.48787	1.50207	1.61244	1.75265	0.149173	-0.188506	0.0330968	-0.0905673	1.61202	0.905797	1.61691	0.703504	0.237197	0.0808625	0.363881	0.374663	0.371968	1.56596	0.452913	0.0478715	-0.0683788	1.50145	1.50377	77.8274	0.0393592	0.0427817	0.00753449	-0.13503	-0.037112	0.032158	0.00986462	0.0279739	0.0134571	0.00762198	0.0101083	0.00057386	0.00516977	-0.00015157	-0.00043018
Dromaius novaehollandiae	3	42	0.92	1.019	0.0971541	3.33	1.10845	0.51	0.309	1.00902	1.65049	1.653	2.01452	2.18969	0.210881	-0.250231	0.0350497	-0.0810619	1.79463	0.980392	1.80055	0.686084	0.145631	0.113269	0.420712	0.365696	0.36246	1.75428	0.435321	0.0923165	-0.0746504	1.65674	1.66099	81.1881	0.03916	0.0425652	0.0235107	-0.191274	-0.0718117	0.0237264	-0.0056157	0.0143868	7.971e-05	0.00016959	0.00761835	0.00538354	0.0108589	0.00836018	0.00777894
Dromaius novaehollandiae	3	42	0.92	1.019	0.0971541	2.586	0.860796	0.491	0.337	1.10045	1.45697	1.51233	1.70994	1.85863	0.153334	-0.180337	0.0332799	-0.0827196	1.9154	1.01833	1.91678	0.632047	0.261128	0.821958	0.344214	0.409496	0.406528	1.9138	0.41907	0.0921672	-0.0351236	1.78699	1.78971	70.5539	0.055611	0.0604467	0.0269764	-0.13673	-0.0592689	0.0183476	0.00162582	0.00078758	-0.0142444	-0.0204315	-0.0166854	-0.017923	-0.0113553	-0.009237	-0.00787128
Dromaius novaehollandiae	3	42	0.92	1.019	0.0971541	2.723	0.906399	0.534	0.351	1.14617	1.52137	1.56611	1.73871	1.8899	0.131286	-0.279597	0.0281792	-0.112435	1.70304	0.93633	1.71909	0.717949	0.245014	0.0598291	0.415954	0.330484	0.327635	1.48955	0.492689	0.00879758	-0.105928	1.47453	1.47836	75.6469	0.0402046	0.0437006	-0.0455685	-0.172796	-0.0526806	0.0172637	0.00598567	0.0217518	0.00717673	0.00328448	0.00800183	0.00345771	0.0102594	0.00654882	0.00606965
Dromaius novaehollandiae	3	42	0.92	1.019	0.0971541	2.965	0.986953	0.5	0.331	1.08086	1.51057	1.66957	1.77591	1.93033	0.132322	-0.240172	0.0189788	-0.0653865	1.82544	1	1.8306	0.679758	0.244713	0.126888	0.320242	0.374622	0.36858	1.75188	0.455275	0.0490301	-0.0387905	1.67098	1.67215	77.9456	0.0476986	0.0518463	-0.0152345	-0.157863	-0.0588965	0.016929	0.00156504	0.00548306	-0.0123445	-0.016672	-0.0150147	-0.0155239	-0.00960753	-0.00739644	-0.00334131
Dromaius novaehollandiae	3	42	0.92	1.019	0.0971541	2.747	0.914387	0.518	0.343	1.12004	1.5102	1.51873	1.80875	1.96603	0.194034	-0.186587	0.0881694	-0.0337714	1.75406	0.965251	1.75582	0.658892	0.0932945	0.667638	0.0641399	0.460641	0.463557	1.72988	0.414429	0.108325	0.0583405	1.73161	1.73597	80.8157	0.0459961	0.0499957	0.0516195	-0.147667	-0.0602125	0.0185096	-0.0142844	-0.00509783	-0.0180129	-0.0201826	-0.01204	-0.0126053	-0.0034533	-0.00038475	0.00407444
Dromaius novaehollandiae	3	42	0.92	1.019	0.0971541	2.777	0.924373	0.527	0.353	1.1527	1.49292	1.49102	1.86249	2.02444	0.264005	-0.190518	0.036261	-0.116308	1.72908	0.948767	1.73666	0.648725	0.082153	0.127479	0.274788	0.484419	0.490085	1.63981	0.392594	0.143875	-0.101133	1.72573	1.73467	81.0448	0.0461697	0.0501844	0.103331	-0.164212	-0.0533979	0.0279904	-0.0205687	-0.00456789	-0.0226461	-0.0212805	-0.0184786	-0.0147997	-0.00351688	-0.00420927	-0.00105001
Dromaius novaehollandiae	3	42	0.92	1.019	0.0971541	2.217	0.737968	0.613	0.417	1.36168	1.47002	1.41902	1.56234	1.6982	0.149202	-0.163379	0.0169265	-0.0642752	1.36445	0.815661	1.37106	0.736211	0.232614	0.160671	0.601918	0.304556	0.302158	1.20474	0.433282	0.0484425	-0.0524139	1.11812	1.12039	78.0882	0.0210531	0.0228837	0.0249888	-0.130462	-0.0176561	0.0106534	0.0115689	0.0248076	0.00860526	0.00743183	0.0051072	0.00167552	0.00362024	-0.000723	0.00213456
Dromaius novaehollandiae	3	42	0.92	1.019	0.0971541	3.166	1.05386	0.481	0.315	1.02861	1.52698	1.64411	1.92566	2.09311	0.279093	-0.143526	0.036618	-0.0634441	1.94132	1.0395	1.94766	0.644444	0.298413	0.860317	0.273016	0.498413	0.501587	1.85783	0.406115	0.160485	-0.0138856	1.94099	1.94766	75.4198	0.0528931	0.0574926	0.108694	-0.175361	-0.0513163	0.0375444	-0.0135409	-0.00740368	-0.025667	-0.0163934	-0.0107555	-0.00554142	0.00208126	-0.00170663	-0.00096176
Dromaius novaehollandiae	3	42	0.92	1.019	0.0971541	2.333	0.77658	0.578	0.405	1.3225	1.42716	1.48085	1.57545	1.71245	0.10652	-0.186921	0.0370034	-0.064073	1.50384	0.865052	1.50931	0.693827	0.246914	0.0716049	0.348148	0.353086	0.350617	1.37245	0.477879	0.0167976	-0.0536789	1.34507	1.34625	82.8816	0.0349696	0.0380105	-0.0172907	-0.119689	-0.0366451	0.0182846	0.00411234	0.0170952	0.0106833	0.00064433	0.00637701	-0.00342322	0.00544402	-0.00478465	0.00227308
Dromaius novaehollandiae	3	42	0.92	1.019	0.0971541	3.18	1.05852	0.487	0.297	0.969833	1.63973	1.64965	1.92768	2.09531	0.143251	-0.357781	0.0155872	-0.130021	1.88977	1.02669	1.90341	0.69697	0.148148	0.131313	0.434343	0.343434	0.343434	1.67539	0.47498	0.0294286	-0.118756	1.61541	1.62004	71.3115	0.0412292	0.0448143	-0.045909	-0.195696	-0.0821823	0.00130584	-0.00901078	0.00869111	0.00541035	0.00493226	0.0171279	0.0139406	0.01815	0.0134541	0.0110047
Dromaius novaehollandiae	3	42	0.92	1.019	0.0971541	3.226	1.07383	0.484	0.305	0.995957	1.58689	1.63071	1.97828	2.1503	0.263094	-0.202771	0.0319965	-0.10658	1.94085	1.03306	1.94526	0.636066	0.0852459	0.862295	0.278689	0.462295	0.468852	1.91959	0.409582	0.159877	-0.0605668	1.92363	1.93121	77.619	0.0484992	0.0527165	0.0955478	-0.177252	-0.0607924	0.0304193	-0.01447	-0.012741	-0.0308815	-0.0246841	-0.0175869	-0.0142091	-0.00273284	-0.00070755	0.00317793
Dromaius novaehollandiae	3	42	0.92	1.019	0.0971541	3.191	1.06218	0.468	0.301	0.982895	1.55482	1.65361	1.92972	2.09752	0.158994	-0.252104	0.048478	-0.0457193	1.96935	1.06838	1.97044	0.687708	0.265781	0.770764	0.0664452	0.431894	0.428571	1.9527	0.47069	0.0451003	0.00933744	1.90614	1.9067	73.4059	0.0517758	0.056278	-0.0179832	-0.180077	-0.0571345	0.0241805	-0.00613608	-0.00707531	-0.018698	-0.0198106	-0.0116676	-0.0143391	-0.00488274	-0.00166584	0.0027363
Dromaius novaehollandiae	3	42	0.92	1.019	0.0971541	3.034	1.00992	0.519	0.335	1.09392	1.54925	1.55076	1.95647	2.12659	0.19937	-0.263714	0.041481	-0.0629148	1.69752	0.963391	1.70368	0.710448	0.134328	0.0865672	0.426866	0.355224	0.352239	1.63838	0.442879	0.0671443	-0.0559829	1.55693	1.55938	88.6822	0.040317	0.0438228	0.0156317	-0.193152	-0.0587255	0.00816766	-0.00842325	0.0126271	-0.00117369	-0.00035011	0.00644392	0.00620121	0.0143495	0.0119563	0.0129395
Dromaius novaehollandiae	3	42	0.92	1.019	0.0971541	2.923	0.972972	0.509	0.337	1.10045	1.51039	1.56065	1.87294	2.03581	0.189457	-0.180218	0.024038	-0.0509798	1.81466	0.982318	1.8155	0.68546	0.275964	0.163205	0.486647	0.403561	0.403561	1.80959	0.432989	0.0822496	-0.0506945	1.76571	1.76835	71.9033	0.0489675	0.0532255	0.033321	-0.152093	-0.0497888	0.0318479	-0.00095897	0.0150541	0.00383587	0.00094975	0.00878067	0.00287276	0.00697197	0.00217102	-0.00034857
Dromaius novaehollandiae	3	42	0.92	1.019	0.0971541	2.968	0.987951	0.503	0.325	1.06127	1.54769	1.58086	1.87746	2.04071	0.175458	-0.24766	0.0571491	-0.0561173	1.81432	0.994036	1.81933	0.701538	0.153846	0.141538	0.486154	0.369231	0.366154	1.75016	0.456822	0.0520965	-0.0559714	1.67605	1.67779	75.387	0.0449908	0.0489031	-0.00300536	-0.176332	-0.0560723	0.0211713	-0.00102254	0.0171854	0.0048892	0.00267351	0.0114568	0.00669114	0.0114302	0.00649545	0.00422791
Dromaius novaehollandiae	3	42	0.92	1.019	0.0971541	2.599	0.865123	0.531	0.377	1.23107	1.40849	1.46184	1.77789	1.93249	0.169363	-0.131344	0.0234193	-0.0425457	1.63301	0.94162	1.63407	0.676393	0.236074	0.0928382	0.408488	0.472149	0.474801	1.61306	0.42182	0.0704254	-0.0365574	1.62685	1.62878	72.5352	0.0481279	0.052313	0.0473587	-0.118357	-0.0279277	0.0298015	-0.00018069	0.0159654	0.00483371	9.325e-05	-0.00120612	-0.0059377	-0.00250542	-0.00553927	-0.00398479
Dromaius novaehollandiae	3	42	0.92	1.019	0.0971541	3.073	1.0229	0.5	0.315	1.02861	1.5873	1.61054	1.90806	2.07398	0.189321	-0.233581	0.025899	-0.102917	1.83233	1	1.83641	0.68254	0.257143	0.111111	0.44127	0.409524	0.403175	1.81482	0.452213	0.067656	-0.0966734	1.74623	1.75021	72.5397	0.0446596	0.048543	0.00870426	-0.171951	-0.0599079	0.0339788	-0.00149761	0.0144245	0.00523774	0.00076215	0.0101152	0.00372629	0.00976922	0.00609967	0.00530425
Dromaius novaehollandiae	3	42	0.92	1.019	0.0971541	3.179	1.05819	0.488	0.317	1.03514	1.53943	1.66833	1.90549	2.07119	0.256957	-0.253684	0.0864034	-0.0556204	1.81578	1.02459	1.82063	0.671924	0.0914826	0.634069	0.0662461	0.495268	0.498423	1.75145	0.414911	0.130246	0.0441112	1.8154	1.82061	78.3077	0.0473013	0.0514144	0.0746763	-0.190975	-0.071879	0.0133327	-0.0318752	-0.0129642	-0.0271807	-0.0216943	-0.0184138	-0.0151333	-0.00558931	-0.00060202	0.0049018
Dromaius novaehollandiae	3	42	0.92	1.019	0.0971541	2.487	0.827842	0.464	0.347	1.1331	1.33718	1.50011	1.65788	1.80204	0.169004	-0.148714	0.0450318	-0.0882914	1.92146	1.07759	1.92259	0.682997	0.270893	0.126801	0.288184	0.449568	0.449568	1.92114	0.446244	0.0612881	-0.0391114	1.88326	1.88466	66.3102	0.0673888	0.0732487	0.0321059	-0.142099	-0.0263826	0.0183146	-0.00821856	-0.00705425	-0.0199766	-0.0165542	-0.0141684	-0.00831947	-0.00364498	-0.00160304	0.00434839
Dromaius novaehollandiae	3	42	0.92	1.019	0.0971541	2.549	0.84848	0.548	0.375	1.22454	1.46133	1.48955	1.71126	1.86006	0.171105	-0.198142	0.0229273	-0.0677991	1.6458	0.912409	1.64922	0.68	0.250667	0.064	0.365333	0.378667	0.376	1.61104	0.44183	0.0661386	-0.0487387	1.54183	1.54402	78.2164	0.0429933	0.0467318	0.0200423	-0.143678	-0.0449328	0.0384373	0.0076549	0.0228703	0.00915809	0.00155628	0.0044983	-0.00232139	0.00258376	-0.00111049	-0.00075683
Dromaius novaehollandiae	3	42	0.92	1.019	0.0971541	1.295	0.431064	0.753	0.737	2.40662	1.02171	0.973418	1.33036	1.44605	0.190919	-0.243282	0.027251	-0.0920144	1.05001	0.664011	1.06568	0.769335	0.17232	0.0542741	0.717775	0.691995	0.696065	0.695154	0.489214	0.00570121	-0.0364462	0.708257	0.709217	6.53728	0.0455973	0.0495622	0.00155284	-0.170978	-0.0285306	-0.029014	-0.027433	0.0213785	-0.00033496	0.017088	0.00415355	0.00808008	0.00372658	8.018e-05	0.00202999
Dromaius novaehollandiae	3	42	0.92	1.019	0.0971541	2.579	0.858466	0.54	0.381	1.24413	1.41732	1.47359	1.75014	1.90233	0.185418	-0.19301	0.0328399	-0.0836733	1.57233	0.925926	1.57592	0.700787	0.246719	0.0813648	0.393701	0.388451	0.385827	1.54436	0.442871	0.0642891	-0.0745726	1.4886	1.49185	88.6686	0.042284	0.0459608	0.0275848	-0.160692	-0.0402808	0.0209218	-0.00196364	0.0166366	0.00466945	0.00447219	0.00620844	0.00315087	0.00685283	0.00354791	0.0036155
Dromaius novaehollandiae	3	42	0.92	1.019	0.0971541	2.677	0.891087	0.525	0.381	1.24413	1.37795	1.45859	1.83533	1.99492	0.176587	-0.18681	0.0358711	-0.0877122	1.61324	0.952381	1.61574	0.711286	0.251968	0.110236	0.380577	0.417323	0.414698	1.60866	0.448146	0.0469379	-0.0656693	1.58915	1.59119	94.3526	0.048581	0.0528054	0.0286461	-0.153377	-0.0196517	0.01541	-0.0009953	0.00900859	-0.00836196	-0.010633	-0.0125196	-0.00659286	-0.00219627	0.00083642	0.00349197
Dromaius novaehollandiae	3	42	0.92	1.019	0.0971541	2.242	0.746289	0.58	0.409	1.33556	1.41809	1.43645	1.56079	1.69651	0.141253	-0.209658	0.0465655	-0.0778444	1.50932	0.862069	1.51426	0.718826	0.229829	0.0855746	0.369193	0.374083	0.374083	1.42481	0.471666	0.0265385	-0.070202	1.38986	1.39188	86.5248	0.0359821	0.039111	-0.00466573	-0.138824	-0.0311902	0.0258518	0.00612486	0.0248275	0.00725119	0.00156012	0.00013727	-0.00695107	-8.466e-05	-0.00356558	0.00033731
Dromaius novaehollandiae	3	42	0.92	1.019	0.0971541	2.061	0.68604	0.578	0.477	1.55761	1.21174	1.29711	1.58891	1.72708	0.193538	-0.162626	0.0334556	-0.0731775	1.32903	0.865052	1.33357	0.773585	0.238994	0.859539	0.312369	0.33543	0.333333	1.25861	0.420606	0.0567562	-0.0257508	1.16057	1.16224	96.9697	0.0305395	0.0331951	0.039132	-0.160601	-0.0220182	-0.0191995	-0.00985529	0.00755807	-0.014014	-0.00641754	-0.0142321	-0.00949927	-0.00655921	-0.00539555	-0.00099142
Dromaius novaehollandiae	3	42	0.92	1.019	0.0971541	3.511	1.1687	0.457	0.275	0.897994	1.66182	1.78239	1.96982	2.14111	0.142455	-0.277005	0.00204567	-0.0997692	2.0539	1.09409	2.06403	0.690909	0.250909	0.901818	0.36	0.367273	0.363636	1.92469	0.471448	0.0384749	-0.0761901	1.84583	1.8478	69.103	0.0469437	0.0510258	-0.0401198	-0.190128	-0.0727266	0.0144051	-0.00196212	-0.00163432	-0.0120525	-0.0173995	-0.00799472	-0.0111975	-0.0057958	-0.00387726	-0.00177613
Dromaius novaehollandiae	3	42	0.92	1.019	0.0971541	2.81	0.935358	0.543	0.357	1.16576	1.52101	1.54958	1.81339	1.97108	0.196045	-0.189726	0.0521249	-0.118175	1.69221	0.92081	1.69678	0.686275	0.260504	0.0868347	0.42577	0.40056	0.40056	1.68205	0.430822	0.0858972	-0.111628	1.60241	1.60858	79.4521	0.0422885	0.0459657	0.0390849	-0.153336	-0.0443228	0.0394103	0.00474139	0.0206448	0.00270568	-0.002055	0.00190181	-0.00393893	0.00214512	-0.00196921	-0.00147447
Dromaius novaehollandiae	4	37	0.88	0.955	0.078534	1.008	0.343072	0.714	0.855	2.85469	0.835088	0.840897	1.19872	1.36218	0.167096	-0.14759	0.00749757	-0.0244961	1.10749	0.70028	1.1157	0.773099	0.194152	0.0608187	0.635088	0.679532	0.683041	0.875855	0.474051	0.0107243	-0.00894851	0.891535	0.891645	18.4628	0.0268422	0.0305025	0.0175877	-0.13275	-0.00597094	-0.0109015	-0.013928	0.0209055	-0.00511659	0.011834	-0.00403544	0.00540897	-0.00172864	-0.00070434	-0.00198914
Dromaius novaehollandiae	4	37	0.88	0.955	0.078534	2.496	0.84951	0.586	0.417	1.39229	1.40528	1.4896	1.67562	1.90411	0.291281	-0.302948	0.0217264	-0.175459	1.22997	0.853242	1.25779	0.745803	0.199041	0.93765	0.258993	0.352518	0.282974	1.18363	0.481001	0.0242914	-0.150538	1.17237	1.18225	95.5056	0.0202139	0.0229703	0.016872	-0.258095	-0.0333804	-0.0135736	-0.0293323	0.021682	-0.00862404	-0.00128022	-0.0121876	-0.0115715	-0.00910396	-0.00771568	-0.0023113
Dromaius novaehollandiae	4	37	0.88	0.955	0.078534	2.547	0.866868	0.541	0.377	1.25874	1.43501	1.49525	1.70339	1.93568	0.2268	-0.284491	0.0923218	-0.0663396	1.43298	0.924214	1.4399	0.742706	0.212202	0.0954907	0.580902	0.350133	0.344828	1.32599	0.472349	0.028766	-0.0500153	1.31246	1.31372	90.3874	0.0328521	0.0373319	0.00495356	-0.217378	-0.0399446	-0.011824	-0.018315	0.0133674	-0.00137337	0.0004186	-0.00024057	-0.00758286	-0.00325521	-0.00783375	-0.00231022
Dromaius novaehollandiae	4	37	0.88	0.955	0.078534	2.524	0.85904	0.512	0.339	1.13186	1.51032	1.53036	1.64928	1.87418	0.156188	-0.320625	0.0542195	-0.167627	1.54866	0.976562	1.56169	0.758112	0.227139	0.0707965	0.368732	0.40413	0.386431	1.46778	0.519883	-0.0163845	-0.140631	1.48845	1.49517	85.0453	0.0386209	0.0438874	-0.0510117	-0.193987	-0.0349115	-0.0014649	0.00802849	0.0287064	0.0114581	0.00295757	-0.00044532	-0.0106186	-0.00266373	-0.00550696	0.00025085
Dromaius novaehollandiae	4	37	0.88	0.955	0.078534	3.045	1.03636	0.526	0.333	1.11183	1.57958	1.62918	1.86904	2.1239	0.252822	-0.305596	0.0171625	-0.192525	1.6591	0.95057	1.67978	0.738739	0.231231	0.942943	0.363363	0.336336	0.333333	1.51722	0.417363	0.120569	-0.164351	1.35864	1.37385	95.1027	0.0330729	0.0375828	0.0424025	-0.236661	-0.0684778	-0.00139604	0.00272267	0.021602	-0.0161749	-0.0104933	-0.0103296	-0.00969501	-0.00086207	-0.00161049	0.00440578
Dromaius novaehollandiae	4	37	0.88	0.955	0.078534	3.229	1.09899	0.503	0.295	0.984952	1.70508	1.77298	1.82123	2.06958	0.188553	-0.304116	0.0626093	-0.0247985	1.88543	0.994036	1.89128	0.698305	0.257627	0.115254	0.532203	0.386441	0.383051	1.81372	0.463319	0.0578044	-0.0229141	1.7194	1.72052	88.0546	0.039192	0.0445364	-0.0253043	-0.216892	-0.0743526	0.0211713	0.00337478	0.0115416	-0.00195014	-0.00808419	0.00121517	-0.00584949	-0.00322238	-0.00327949	-0.00333999
Dromaius novaehollandiae	4	37	0.88	0.955	0.078534	2.864	0.974759	0.5	0.315	1.05173	1.5873	NaN	NaN	NaN	0.250204	-0.181565	0.0423337	-0.0781524	1.86866	1	1.87083	0.685714	0.27619	0.114286	0.609524	0.44127	0.447619	1.86438	0.4073	0.130829	-0.0718081	1.83011	1.83618	74.6032	0.0466107	0.0529667	0.0806713	-0.171822	-0.0501244	0.0386129	-0.00229375	0.0123797	-0.0103349	-0.0163541	-0.00897451	-0.0111399	-0.00169448	-0.00223834	-0.00250673
Dromaius novaehollandiae	4	37	0.88	0.955	0.078534	2.855	0.971696	0.513	0.327	1.09179	1.56881	NaN	NaN	NaN	0.15736	-0.321668	0.0465911	-0.0831327	1.8134	0.974659	1.82877	0.727829	0.250765	0.103976	0.357798	0.35474	0.348624	1.57164	0.498192	0.00373707	-0.0516248	1.56311	1.56396	83.9874	0.0423792	0.0481582	-0.0569374	-0.204746	-0.0495501	0.020249	0.0107293	0.0225585	-0.00357611	-0.00929924	-0.0083679	-0.0135685	-0.00827447	-0.00781071	-0.00520308
Dromaius novaehollandiae	4	37	0.88	0.955	0.078534	2.222	0.756255	0.546	0.431	1.43903	1.26682	1.39922	1.58802	1.80457	0.21016	-0.193973	0.0412694	-0.0762431	1.47188	0.915751	1.47469	0.74478	0.225058	0.102088	0.635731	0.387471	0.385151	1.43442	0.448078	0.0471013	-0.0680102	1.37603	1.37851	99.493	0.0453288	0.05151	0.0301455	-0.174812	-0.0195701	0.00371154	-0.00413676	0.0183154	-0.00627874	-0.00348322	-0.00908481	-0.0108241	-0.0078763	-0.00770563	-0.00540503
Dromaius novaehollandiae	4	37	0.88	0.955	0.078534	0.984	0.334903	0.821	0.835	2.78792	0.983234	0.864468	1.13827	1.29349	0.134972	-0.183471	0.016737	-0.0346907	0.927328	0.609013	0.931866	0.79521	0.179641	0.949701	0.246707	0.649102	0.651497	0.785756	0.50827	-0.00386441	-0.0234119	0.776007	0.77637	28.9086	0.0404919	0.0460136	-0.00793691	-0.135338	-0.0140196	-0.0232079	-0.0068078	0.00932049	0.00298876	0.0102693	0.00089829	0.00682098	0.00109865	0.00103226	8.654e-05
Dromaius novaehollandiae	4	37	0.88	0.955	0.078534	2.614	0.889672	0.506	0.319	1.06508	1.58621	1.64969	1.58454	1.80062	0.135554	-0.244845	0.0118749	-0.134701	1.71958	0.988142	1.7303	0.695925	0.247649	0.0470219	0.360502	0.366771	0.363636	1.65438	0.481974	0.0200004	-0.0876731	1.62349	1.62598	75.7143	0.041169	0.046783	-0.0306871	-0.166816	-0.0545758	0.0102153	0.00175251	0.00942161	0.00851974	-0.00224401	0.00307988	-0.0014437	5.159e-05	0.00029375	-0.00123245
Dromaius novaehollandiae	4	37	0.88	0.955	0.078534	2.751	0.936299	0.478	0.311	1.03837	1.53698	1.6236	1.69439	1.92544	0.154557	-0.259798	0.0101319	-0.216576	1.86518	1.04603	1.88206	0.70418	0.247588	0.92926	0.389068	0.369775	0.366559	1.79047	0.469841	0.0347484	-0.18853	1.72866	1.73926	71.275	0.0496726	0.0564462	-0.021141	-0.175144	-0.0608881	0.0126551	-0.00463827	0.00983643	0.00033374	-0.00857572	-0.00158771	-0.00789704	-0.00126595	-0.00071998	0.00043092
Dromaius novaehollandiae	4	37	0.88	0.955	0.078534	2.72	0.925749	0.5	0.305	1.01834	1.63934	1.70271	1.59746	1.81529	0.136746	-0.21787	0.0189841	-0.124067	1.8122	1	1.82013	0.691803	0.259016	0.931148	0.37377	0.37377	0.370492	1.72838	0.472298	0.0288544	-0.0919987	1.67849	1.68125	70.8197	0.0409717	0.0465588	-0.0174291	-0.148057	-0.0456404	0.0196991	0.00315222	0.00982744	0.00254465	-0.00844722	-0.00415644	-0.00750516	-0.00608538	-0.00334869	-0.00388709
Dromaius novaehollandiae	4	37	0.88	0.955	0.078534	2.731	0.929492	0.485	0.331	1.10515	1.46526	1.51654	1.8008	2.04637	0.226521	-0.204489	0.0410285	-0.202947	1.76601	1.03093	1.77761	0.682779	0.265861	0.0936556	0.422961	0.483384	0.483384	1.7399	0.416164	0.102797	-0.176525	1.76285	1.77465	75.2199	0.0517256	0.058779	0.0553625	-0.184034	-0.0503765	0.0235815	-0.00730058	0.00609855	-0.0206982	-0.0209972	-0.0133886	-0.00776326	0.00692108	0.00186478	0.00697599
Dromaius novaehollandiae	4	37	0.88	0.955	0.078534	2.407	0.819219	0.538	0.377	1.25874	1.42706	NaN	NaN	NaN	0.260985	-0.229908	0.059978	-0.0272524	1.51691	0.929368	1.5209	0.740053	0.212202	0.071618	0.625995	0.334218	0.328912	1.46906	0.416883	0.0838636	-0.0044116	1.41061	1.41311	84.4508	0.0394828	0.0448668	0.0678683	-0.199723	-0.0190313	0.0136545	0.0095069	0.0405283	0.0167316	0.0119711	0.00164007	-0.00426017	-0.00348457	-0.00734635	-0.00365784
Dromaius novaehollandiae	4	37	0.88	0.955	0.078534	2.753	0.93698	0.503	0.311	1.03837	1.61736	1.66048	1.65795	1.88404	0.138702	-0.273776	0.00713588	-0.166725	1.8268	0.994036	1.83877	0.697749	0.266881	0.954984	0.40836	0.389068	0.385852	1.73884	0.490548	0.0120355	-0.141869	1.71705	1.72294	74.9191	0.0425272	0.0483264	-0.0409247	-0.171646	-0.0533645	0.0209483	0.00106839	0.00853759	-0.00314166	-0.0143249	-0.00927326	-0.00996426	-0.00505185	-0.00058552	-0.00023672
Dromaius novaehollandiae	4	37	0.88	0.955	0.078534	2.691	0.915878	0.509	0.325	1.08512	1.56615	1.66513	1.61609	1.83647	0.149123	-0.267222	0.0131019	-0.119512	1.76351	0.982318	1.77337	0.713846	0.255385	0.907692	0.393846	0.363077	0.36	1.69413	0.472577	0.0307923	-0.095633	1.64912	1.65217	82.1596	0.0430934	0.0489698	-0.0197381	-0.168615	-0.0459555	0.0205944	0.00649554	0.0122077	-0.00621368	-0.0169531	-0.0151163	-0.0172488	-0.0096452	-0.00507817	-0.00307091
Dromaius novaehollandiae	4	37	0.88	0.955	0.078534	2.59	0.881503	0.542	0.341	1.13854	1.58944	1.58977	1.62916	1.85132	0.159843	-0.275482	0.0405628	-0.162406	1.58833	0.922509	1.60245	0.739003	0.240469	0.0762463	0.363636	0.363636	0.360704	1.46432	0.489103	0.0111708	-0.120784	1.44643	1.4515	87.2814	0.0334426	0.0380029	-0.0218731	-0.176438	-0.0330068	0.0147036	0.00992034	0.0252177	0.00621999	-0.00557783	-0.007084	-0.011894	-0.00282158	-0.00190134	0.00155269
Dromaius novaehollandiae	4	37	0.88	0.955	0.078534	1.251	0.425776	0.674	0.707	2.36055	0.953324	1.02494	1.22056	1.387	0.201738	-0.240311	0.016967	-0.0469412	1.17102	0.74184	1.18522	0.763791	0.171146	0.0622348	0.674682	0.710042	0.711457	0.786714	0.481867	0.00846308	-0.0286105	0.799668	0.800224	4.76644	0.028227	0.0320762	0.00336813	-0.174519	-0.0288657	-0.0336629	-0.0298112	0.0187396	-0.00583236	0.0104652	0.00244192	0.00309021	0.00231049	-0.00154897	-0.0008205
Dromaius novaehollandiae	4	37	0.88	0.955	0.078534	2.65	0.901924	0.516	0.317	1.05841	1.62776	1.58887	1.66786	1.89529	0.111179	-0.250868	0.0312764	-0.126999	1.64521	0.968992	1.65662	0.73817	0.239748	0.0662461	0.378549	0.337539	0.33123	1.51945	0.505051	-0.00251743	-0.102272	1.5246	1.52803	77.6873	0.0355908	0.0404441	-0.0380995	-0.146732	-0.0397568	0.003366	0.00530633	0.0200714	0.00790278	-0.00324508	-0.00381659	-0.010116	-0.00245056	-0.00258153	-0.00095105
Dromaius novaehollandiae	4	37	0.88	0.955	0.078534	2.59	0.881503	0.556	0.363	1.21199	1.53168	1.6612	1.55912	1.77172	0.241557	-0.23014	0.0722887	-0.126128	1.48098	0.899281	1.48812	0.730028	0.23416	0.107438	0.407714	0.360882	0.349862	1.47268	0.414595	0.0806107	-0.111682	1.44443	1.45098	94.6401	0.0341658	0.0388247	0.0572871	-0.189092	-0.0311263	0.0170426	-0.00040698	0.0252813	-0.00417832	-0.0126881	-0.0176429	-0.0173726	-0.00891319	-0.00745017	-0.0034259
Dromaius novaehollandiae	4	37	0.88	0.955	0.078534	2.727	0.928131	0.513	0.329	1.09847	1.55927	1.57294	1.73369	1.9701	0.163645	-0.273114	0.0287439	-0.185354	1.66687	0.974659	1.68386	0.732523	0.246201	0.0851064	0.401216	0.343465	0.337386	1.60841	0.462039	0.0311198	-0.144884	1.57575	1.5827	84.0874	0.0412514	0.0468766	-0.0123184	-0.173831	-0.0456915	0.0130389	0.00533785	0.0221978	-0.00176335	-0.0130969	-0.0106242	-0.0126147	-0.00156765	-0.00013866	0.00136364
Dromaius novaehollandiae	4	37	0.88	0.955	0.078534	2.934	0.998583	0.514	0.309	1.0317	1.66343	1.66707	1.75998	1.99998	0.258319	-0.214688	0.050397	-0.168265	1.85761	0.972763	1.86486	0.653722	0.0776699	0.119741	0.420712	0.394822	0.394822	1.85752	0.396653	0.156712	-0.140727	1.77722	1.78966	82.6955	0.0418785	0.0475892	0.07993	-0.177745	-0.0843585	0.0278407	-0.0130215	-0.00152388	-0.018037	-0.0279042	-0.019179	-0.0158296	-0.00769667	-0.00263015	-6.52e-06
Dromaius novaehollandiae	4	37	0.88	0.955	0.078534	2.994	1.019	0.507	0.311	1.03837	1.63023	1.86324	1.60688	1.826	0.214286	-0.272324	0.0355107	-0.18374	1.72894	0.986193	1.74044	0.717042	0.257235	0.096463	0.401929	0.398714	0.392283	1.71648	0.446848	0.0601107	-0.156977	1.68701	1.69537	86.46	0.0407975	0.0463608	0.013201	-0.200016	-0.0508728	0.0241088	-0.00163699	0.020021	-0.00640676	-0.0147712	-0.0103131	-0.0115438	-0.0015446	-0.00203958	-0.00030702
Dromaius novaehollandiae	4	37	0.88	0.955	0.078534	2.908	0.989734	0.507	0.307	1.02502	1.65147	1.70849	1.70209	1.93419	0.178737	-0.282765	0.0263429	-0.145791	1.92789	0.986193	1.93975	0.674267	0.267101	0.114007	0.400651	0.364821	0.361564	1.82708	0.457018	0.0596144	-0.114702	1.71759	1.72245	79.538	0.0430275	0.0488949	-0.0135363	-0.1868	-0.0678795	0.0305278	0.00598901	0.0068392	-0.0055722	-0.0190523	-0.0120783	-0.0103172	-0.00584159	-0.0015125	-0.00010172
Dromaius novaehollandiae	4	37	0.88	0.955	0.078534	3.009	1.02411	0.51	0.301	1.00499	1.69435	1.69301	1.77731	2.01967	0.233267	-0.185744	0.025376	-0.226697	1.81541	0.980392	1.87152	0.681063	0.27907	0.109635	0.445183	0.421927	0.425249	1.81541	0.422323	0.115634	-0.215466	1.81335	1.82976	85.0847	0.0406127	0.0461508	0.056638	-0.174942	-0.0565652	0.0326471	-0.00568344	0.00193988	-0.0143062	-0.0188262	-0.00967733	-0.00861004	-0.00488031	-0.00199765	-0.00213433
Dromaius novaehollandiae	4	37	0.88	0.955	0.078534	2.713	0.923366	0.519	0.333	1.11183	1.55856	1.56888	1.72926	1.96507	0.170301	-0.301586	0.0159167	-0.196052	1.6729	0.963391	1.6879	0.732733	0.231231	0.930931	0.36036	0.369369	0.366366	1.60007	0.463773	0.0379021	-0.135271	1.53759	1.54399	88.0062	0.0393182	0.0446798	-0.0086292	-0.184782	-0.049751	0.0108797	0.00818514	0.0273889	0.0092383	-0.00149621	-0.00622669	-0.0136098	-0.00460747	-0.00398903	-0.00018052
Dromaius novaehollandiae	4	37	0.88	0.955	0.078534	2.695	0.91724	0.542	0.333	1.11183	1.62763	1.85798	1.4505	1.6483	0.139365	-0.298245	0.0247634	-0.154713	1.62871	0.922509	1.64352	0.717718	0.237237	0.0480481	0.354354	0.354354	0.348348	1.48858	0.487891	0.0121412	-0.122562	1.46857	1.47372	86.3192	0.0333608	0.0379101	-0.038333	-0.177032	-0.0565769	0.0068519	0.00339283	0.0224511	0.010276	-0.00227286	-0.00111822	-0.00613213	-0.00148985	0.000719	0.00065345
Dromaius novaehollandiae	4	37	0.88	0.955	0.078534	2.774	0.944127	0.526	0.333	1.11183	1.57958	1.66949	1.66158	1.88816	0.252342	-0.193769	0.0572509	-0.173336	1.70005	0.95057	1.71035	0.6997	0.264264	0.117117	0.456456	0.471471	0.474474	1.67993	0.422026	0.1079	-0.169064	1.69347	1.7053	90.5213	0.041388	0.0470318	0.0711656	-0.18633	-0.0328487	0.0348074	-0.00403158	0.0102379	-0.0189571	-0.0191229	-0.012804	-0.010516	0.00103249	-0.0009149	0.00427828
Dromaius novaehollandiae	4	37	0.88	0.955	0.078534	1.03	0.350559	0.742	0.833	2.78124	0.890756	0.872571	1.18042	1.34139	0.192992	-0.21056	0.011287	-0.0621253	1.01514	0.673854	1.02915	0.780312	0.166867	0.0444178	0.202881	0.704682	0.709484	0.821831	0.475135	0.0160633	-0.043797	0.839958	0.841253	4.8976	0.0429067	0.0487576	0.0125898	-0.167276	-0.016843	-0.0314289	-0.0163498	0.0117218	-0.00390861	0.0158668	0.00034293	0.00822098	0.00103616	0.00329556	-0.00109357
Dromaius novaehollandiae	4	37	0.88	0.955	0.078534	2.232	0.759658	0.595	0.401	1.33887	1.48379	1.45796	1.53091	1.73967	0.167226	-0.309357	0.0420144	-0.112946	1.31684	0.840336	1.3341	0.74813	0.201995	0.0523691	0.294264	0.314214	0.304239	1.171	0.480626	0.016348	-0.0517213	1.15521	1.15648	85.0148	0.0201414	0.022888	-0.0244428	-0.191928	-0.0455725	-0.0126525	-0.00293376	0.0260836	0.0136799	0.0122591	0.0100783	-0.00065168	-0.0011588	-0.00531479	-0.0005896
Dromaius novaehollandiae	4	37	0.88	0.955	0.078534	2.694	0.9169	0.494	0.315	1.05173	1.56825	1.56872	1.71732	1.9515	0.152246	-0.301508	0.065245	-0.0115703	1.7706	1.01215	1.77798	0.746032	0.234921	0.0888889	0.644444	0.365079	0.35873	1.64949	0.497482	0.00400937	0.00120607	1.64262	1.64263	69.4357	0.0436232	0.0495718	-0.0353389	-0.180252	-0.0327928	0.0223577	0.0165739	0.0310607	0.0041232	-0.00508639	-0.0113482	-0.0150829	-0.00734531	-0.00779298	-0.00257056
Dromaius novaehollandiae	4	37	0.88	0.955	0.078534	2.887	0.982587	0.514	0.311	1.03837	1.65273	NaN	NaN	NaN	0.195884	-0.166825	0.0233822	-0.190149	1.87629	0.972763	1.88589	0.672026	0.286174	0.118971	0.427653	0.421222	0.421222	1.87584	0.428428	0.0898344	-0.167646	1.80872	1.8187	81.3223	0.04271	0.0485341	0.0385966	-0.146729	-0.0513279	0.0311538	-0.00576344	-0.00215233	-0.0124452	-0.0200359	-0.0112131	-0.00770052	-0.00617407	-0.00237237	-0.00236955
Dromaius novaehollandiae	4	37	0.88	0.955	0.078534	3.314	1.12792	0.456	0.277	0.924853	1.64621	1.67469	1.97887	2.24872	0.16341	-0.3225	0.0576547	-0.0576194	1.99785	1.09649	2.00479	0.736462	0.259928	0.0902527	0.440433	0.393502	0.389892	1.86458	0.497196	0.00584073	-0.0493639	1.8525	1.85317	68.2043	0.0468364	0.0532232	-0.0564362	-0.217192	-0.057019	0.0088874	0.00373298	0.015989	0.0012468	0.0009549	0.00574294	-0.00102284	0.00625635	0.00395712	0.00243238
Dromaius novaehollandiae	4	37	0.88	0.955	0.078534	3.51	1.19462	0.479	0.273	0.911498	1.75458	1.71147	2.05087	2.33054	0.198201	-0.414395	0.0709631	-0.0605808	1.79614	1.04384	1.81715	0.736264	0.230769	0.0805861	0.424908	0.340659	0.32967	1.65983	0.492458	0.0125518	-0.0476321	1.64462	1.64536	78.5965	0.0357166	0.040587	-0.0620612	-0.262549	-0.0760849	0.00736646	0.00446206	0.0332647	0.00887771	0.00727264	0.00425283	-0.00248276	0.00321521	-0.00102214	0.00136822
Dromaius novaehollandiae	4	37	0.88	0.955	0.078534	3.319	1.12962	0.472	0.279	0.931531	1.69176	1.8342	1.80951	2.05626	0.173998	-0.26572	0.0204319	-0.226138	2.16699	1.05932	2.18332	0.663082	0.268817	0.143369	0.34767	0.379928	0.376344	2.04481	0.457627	0.0627766	-0.167568	1.90879	1.91716	73.6041	0.0467579	0.053134	-0.0147153	-0.186215	-0.0730421	0.0200893	-0.00476352	-0.0125214	-0.0187706	-0.0269226	-0.0172118	-0.0110002	-0.00597849	0.0016644	0.00655652
Dromaius novaehollandiae	4	37	0.88	0.955	0.078534	2.956	1.00607	0.503	0.319	1.06508	1.5768	1.5725	1.87981	2.13615	0.215905	-0.278408	0.0620553	0	1.70419	0.994036	1.71098	0.714734	0.159875	0.147335	0.0031348	0.351097	0.347962	1.59665	0.452982	0.0590821	0.0227004	1.52876	1.53007	85.489	0.039709	0.0451239	0.00659777	-0.213706	-0.0635223	0.00474856	-0.0106158	0.01899	0.00727817	0.00719898	0.0114731	0.00603163	0.00752832	0.00513252	0.00209141
Dromaius novaehollandiae	4	37	0.88	0.955	0.078534	2.874	0.978162	0.504	0.287	0.958242	1.7561	1.73336	1.65806	1.88415	0.139103	-0.323554	0.0471229	-0.138542	1.64079	0.992063	1.6619	0.745645	0.170732	0.0592334	0.324042	0.351916	0.344948	1.46718	0.535084	-0.0313765	-0.134772	1.50699	1.51333	81.0193	0.0302981	0.0344296	-0.078157	-0.210612	-0.0462295	-0.00558843	0.00470255	0.0167259	0.0132879	0.00568837	0.016228	0.0053817	0.0104775	0.00221493	0.0012839
Dromaius novaehollandiae	4	37	0.88	0.955	0.078534	3.703	1.26031	0.455	0.251	0.838044	1.81275	1.97696	1.87308	2.1285	0.181299	-0.2507	0.0278719	-0.125625	2.19541	1.0989	2.20117	0.653386	0.159363	0.924303	0.306773	0.366534	0.366534	2.09344	0.431241	0.106025	-0.0537188	1.84078	1.84462	71.558	0.0412416	0.0468654	0.00445938	-0.1905	-0.101327	0.00276955	-0.0117753	-0.00851811	-0.0152679	-0.0130298	-0.00504921	0.00042422	0.00199787	0.00619739	0.00431931
Dromaius novaehollandiae	4	37	0.88	0.955	0.078534	3.541	1.20517	0.448	0.263	0.87811	1.70342	1.89877	1.86489	2.11919	0.194369	-0.230175	0.0100322	-0.146145	2.25007	1.11607	2.25371	0.657795	0.281369	0.904943	0.296578	0.406844	0.406844	2.21094	0.444572	0.0943931	-0.0675075	2.04672	2.05001	69.8467	0.0486963	0.0553367	0.0112908	-0.183822	-0.0766674	0.0238601	-0.00619412	-0.00961641	-0.0164683	-0.0166984	-0.00890136	-0.00541957	-0.00274985	0.00176999	0.0023832
Dromaius novaehollandiae	4	37	0.88	0.955	0.078534	3.191	1.08605	0.497	0.285	0.951564	1.74386	1.88187	1.69565	1.92688	0.174618	-0.259272	0.0497792	-0.110654	1.84336	1.00604	1.8469	0.708772	0.263158	0.0701754	0.449123	0.42807	0.42807	1.83996	0.450534	0.0619866	-0.102419	1.79881	1.80279	81.8499	0.0378453	0.043006	-0.00193033	-0.180094	-0.0581821	0.0218753	0.00456857	0.0140614	-0.00254007	-0.00966274	-0.0022577	-0.0062399	0.00043764	0.00263598	0.00141937
Dromaius novaehollandiae	4	37	0.88	0.955	0.078534	3.434	1.16876	0.462	0.271	0.904821	1.7048	1.67965	2.04447	2.32326	0.218364	-0.252747	0.0661655	-0.127912	2.01944	1.08225	2.02263	0.678967	0.250923	0.0774908	0.483395	0.398524	0.398524	2.01657	0.416166	0.13224	-0.126892	1.93571	1.94437	69.6763	0.0457871	0.0520308	0.0399586	-0.195987	-0.0875587	0.0203743	0.00443875	0.0165622	0.00375901	-0.0029758	0.00561741	-0.00105422	0.00233461	0.00357642	-0.00038968
Dromaius novaehollandiae	4	37	0.88	0.955	0.078534	3.326	1.132	0.479	0.281	0.938209	1.70463	1.87662	1.77233	2.01402	0.18364	-0.262153	0.0549993	-0.0253292	2.01076	1.04384	2.0119	0.683274	0.256228	0.0747331	0.448399	0.398577	0.395018	1.98686	0.43535	0.0916368	-0.023999	1.85577	1.85818	72.5724	0.0435447	0.0494826	0.00679246	-0.183781	-0.0824032	0.0207737	0.00304649	0.0141598	0.00442731	-0.00321839	0.00460974	-0.00050675	0.00221372	0.00481573	0.00135607
Dromaius novaehollandiae	4	37	0.88	0.955	0.078534	3.194	1.08707	0.476	0.283	0.944886	1.68198	1.72412	1.85254	2.10516	0.195797	-0.268555	0.0382113	-0.0923857	1.93676	1.05042	1.94253	0.69258	0.257951	0.113074	0.44523	0.378092	0.374558	1.88716	0.455215	0.0631137	-0.0843568	1.80902	1.81209	78.3193	0.0437866	0.0497575	-0.00121899	-0.199277	-0.0686057	0.0143269	-0.0096142	-0.0006328	-0.0111604	-0.0194062	-0.0133351	-0.014134	-0.00970022	-0.00353049	-0.00201776
Dromaius novaehollandiae	4	37	0.88	0.955	0.078534	1.204	0.40978	0.732	0.693	2.3138	1.05628	1.01598	1.18507	1.34667	0.21577	-0.206794	0.0250744	-0.105214	1.02275	0.68306	1.04241	0.800866	0.155844	0.041847	0.21645	0.737374	0.741703	0.719072	0.481453	0.00934033	-0.0609268	0.728348	0.730952	8.97571	0.0409023	0.0464799	0.0195573	-0.168766	0.00408024	-0.0404641	-0.00394995	0.0138236	0.00378205	0.0155313	0.00355521	0.00743429	0.00196449	0.00163073	-0.00177442
Dromaius novaehollandiae	4	37	0.88	0.955	0.078534	2.681	0.912475	0.525	0.339	1.13186	1.54867	1.55887	1.71983	1.95436	0.202913	-0.250886	0.0211204	-0.104261	1.67009	0.952381	1.67377	0.716814	0.244838	0.079646	0.383481	0.39823	0.39528	1.66142	0.425259	0.0833056	-0.0796166	1.60025	1.60439	85.6037	0.0408254	0.0463925	0.0380288	-0.177204	-0.0418099	0.0212499	0.0118459	0.0257204	0.00383131	-0.00540719	-0.00852849	-0.0125722	-0.00503991	-0.00292807	-3.423e-05
Dromaius novaehollandiae	4	37	0.88	0.955	0.078534	3.055	1.03977	0.487	0.297	0.99163	1.63973	1.81979	1.67877	1.90769	0.255716	-0.179391	0.0152278	-0.140429	1.86447	1.02669	1.87184	0.676768	0.272727	0.922559	0.218855	0.494949	0.494949	1.78345	0.401262	0.130493	-0.108513	1.86361	1.87133	70.6557	0.0436399	0.0495907	0.0916084	-0.175496	-0.0387085	0.0351846	0.00386706	0.0176096	-0.00449439	-0.00898027	-0.00674062	-0.00513789	0.00293868	0.00066713	0.00053397
Dromaius novaehollandiae	5	41.5	0.92	1.019	0.0971541	0.909	0.302577	0.761	0.999	3.26217	0.761762	0.739573	1.22909	1.33597	0.163028	-0.167471	0.0043702	-0.0724	0.966679	0.65703	0.972703	0.752753	0.127127	0.947948	0.154154	0.581582	0.583584	0.911576	0.425826	0.0405103	-0.060033	0.943397	0.946173	10.0533	0.0372323	0.0404699	0.0279734	-0.123562	-0.036675	-0.0136658	-0.0371706	0.00748143	-0.0169836	0.00654682	-0.00160942	-0.00031487	0.00353618	-0.0016848	0.0011078
Dromaius novaehollandiae	5	41.5	0.92	1.019	0.0971541	1.142	0.380135	0.745	0.877	2.86378	0.849487	0.84194	1.35639	1.47434	0.155349	-0.181675	0.00626409	-0.0592207	1.03983	0.671141	1.04859	0.765108	0.13569	0.952109	0.722919	0.676169	0.677309	0.854581	0.46691	0.0187177	-0.0387317	0.871119	0.872181	21.7502	0.0492801	0.0535654	0.014198	-0.130543	-0.0242368	-0.0252216	-0.0326864	0.00489103	-0.012951	0.00907594	-0.00244313	0.00609713	-0.00057138	0.00158543	0.00168688
Dromaius novaehollandiae	5	41.5	0.92	1.019	0.0971541	1.376	0.458026	0.701	0.741	2.41968	0.946019	0.964882	1.42608	1.55009	0.211231	-0.245289	0.0212868	-0.0580255	1.04818	0.713267	1.06232	0.761134	0.149798	0.91498	0.22942	0.682861	0.68691	0.781879	0.467913	0.0156282	-0.0161188	0.814058	0.814368	7.37938	0.0405578	0.0440846	0.0161168	-0.173847	-0.0306007	-0.0413631	-0.0443887	0.00863436	-0.0138143	0.0116975	0.00083907	0.00744463	0.00273152	0.00219442	0.00281782
Dromaius novaehollandiae	5	41.5	0.92	1.019	0.0971541	1.12	0.372812	0.715	0.873	2.85072	0.819015	0.821262	1.36376	1.48234	0.173098	-0.169887	0.00967169	-0.0438636	1.06685	0.699301	1.07678	0.764032	0.155785	0.0469645	0.707904	0.681558	0.683849	0.849365	0.4649	0.0199327	-0.0167929	0.867115	0.867507	13.923	0.0435183	0.0473025	0.0175279	-0.142513	-0.0215678	-0.0225504	-0.0287732	0.0104227	-0.0138494	0.00939552	-0.00600307	0.00384388	-0.00254384	0.0007001	-2.056e-05
Dromaius novaehollandiae	5	41.5	0.92	1.019	0.0971541	1.011	0.336529	0.708	0.907	2.96175	0.780595	0.781476	1.29371	1.4062	0.159641	-0.18181	0.00718286	-0.0820385	1.02991	0.706215	1.03913	0.783903	0.136714	0.971334	0.716648	0.663727	0.664829	0.912856	0.467624	0.0183271	-0.0538958	0.928754	0.930497	13.1928	0.0357802	0.0388915	0.0125501	-0.139031	-0.0205689	-0.0302094	-0.0224131	0.0037304	-0.00930606	0.0092235	-0.00161238	0.00569678	0.0014792	0.0021225	0.00226342
Dromaius novaehollandiae	5	41.5	0.92	1.019	0.0971541	1.173	0.390454	0.696	0.833	2.7201	0.835534	0.856881	1.36892	1.48796	0.20598	-0.190782	0.0135115	-0.0562913	1.12928	0.718391	1.14417	0.745498	0.138055	0.893157	0.147659	0.693878	0.695078	0.826267	0.439279	0.0342967	-0.0179112	0.869802	0.870662	7.60234	0.0393453	0.0427666	0.0335007	-0.152514	-0.0294853	-0.0230664	-0.0413208	0.0113362	-0.0144371	0.00788801	-0.00056985	0.00265109	0.00207993	0.00230878	0.00139534
Dromaius novaehollandiae	5	41.5	0.92	1.019	0.0971541	1.058	0.352174	0.762	0.961	3.13808	0.792924	0.786406	1.34536	1.46235	0.176516	-0.17356	0.0055917	-0.0500647	1.03109	0.656168	1.04349	0.763788	0.140479	0.937565	0.685744	0.684703	0.686785	0.827708	0.424624	0.0378419	-0.0337472	0.86906	0.870538	14.1951	0.058256	0.0633218	0.0311577	-0.128778	-0.0273424	-0.0202765	-0.037054	0.0131795	-0.0135815	0.00869568	0.00343114	0.00532483	0.00427543	0.00121851	0.00519893
Dromaius novaehollandiae	5	41.5	0.92	1.019	0.0971541	1.075	0.357833	0.735	0.879	2.87031	0.836177	0.794235	1.3535	1.4712	0.159838	-0.205066	0.0108706	-0.0844968	1.08819	0.680272	1.09972	0.722412	0.153584	0.0557452	0.67008	0.649602	0.653015	0.841825	0.443758	0.0313885	-0.0430903	0.894211	0.895798	9.11371	0.0384765	0.0418222	0.0142396	-0.138966	-0.0502225	-0.0166086	-0.0427608	0.00492119	-0.00998085	0.00246539	0.00018059	0.0008638	0.0017698	-0.00209077	0.00123444
Dromaius novaehollandiae	5	41.5	0.92	1.019	0.0971541	2.447	0.814527	0.63	0.425	1.38781	1.48235	1.46257	1.67308	1.81856	0.15593	-0.245881	0.0100111	-0.23211	1.34429	0.793651	1.37652	0.696471	0.214118	0.0352941	0.291765	0.275294	0.272941	1.12927	0.444503	0.0449603	-0.171548	1.08186	1.0963	86.5185	0.0201974	0.0219537	-0.00546271	-0.150034	-0.076599	0.00414302	-0.0214257	0.0171513	0.0123179	0.00102559	0.00822533	-0.0035107	0.00113298	-0.0012866	-0.00127951
Dromaius novaehollandiae	5	41.5	0.92	1.019	0.0971541	2.511	0.835831	0.584	0.437	1.42699	1.33638	1.42553	1.76145	1.91462	0.335906	-0.185118	0.0977915	-0.0542797	1.44497	0.856164	1.47627	0.764302	0.210526	0.112128	0.7254	0.700229	0.704805	1.01301	0.41554	0.0697305	0.00522201	1.02054	1.02293	69.1176	0.0194968	0.0211922	0.083577	-0.223203	-0.00064667	-0.0230779	-0.0279246	0.0271045	-0.0179487	0.0051022	-0.00832512	-0.00195863	-0.00087612	0.00104426	0.00294947
Dromaius novaehollandiae	5	41.5	0.92	1.019	0.0971541	2.573	0.856468	0.562	0.405	1.3225	1.38765	1.44569	1.77977	1.93453	0.167249	-0.167809	0.00854906	-0.124377	1.45504	0.88968	1.46299	0.723457	0.22716	0.933333	0.330864	0.328395	0.325926	1.37064	0.430421	0.0408504	-0.0772521	1.29493	1.29788	88.2108	0.0355533	0.0386449	0.0234292	-0.13446	-0.0357297	0.00292965	-0.0151548	0.0198201	0.00373853	0.002699	0.00356122	-0.00089196	0.00503231	0.0023558	0.00286493
Dromaius novaehollandiae	5	41.5	0.92	1.019	0.0971541	3.958	1.31749	0.469	0.279	0.911055	1.681	1.68201	2.35314	2.55776	0.302199	-0.166915	0.0131982	-0.387245	2.00059	1.0661	2.03975	0.677419	0.272401	0.942652	0.455197	0.480287	0.480287	1.94371	0.421126	0.136213	-0.378398	1.99353	2.0337	74.7899	0.0458657	0.049854	0.0938666	-0.199305	-0.0499747	0.0430128	-0.0174557	0.00530708	-0.00990711	-0.00818385	-0.00084098	-0.00259556	0.00165806	-0.00039074	-0.00042896
Dromaius novaehollandiae	5	41.5	0.92	1.019	0.0971541	1.269	0.422409	0.73	0.725	2.36744	1.0069	NaN	NaN	NaN	0.224202	-0.178115	0.00585994	-0.163893	1.05203	0.684932	1.07237	0.758621	0.164138	0.957241	0.209655	0.69931	0.703448	0.720746	0.436208	0.0310036	-0.0828731	0.765229	0.770328	6.74723	0.0391176	0.0425191	0.0363814	-0.151832	-0.0199429	-0.0166743	-0.0366775	0.0219393	-0.0145125	0.00969683	-0.0022528	-0.00302235	6.226e-05	-0.00746904	-0.0027902
Dromaius novaehollandiae	5	41.5	0.92	1.019	0.0971541	2.124	0.707011	0.658	0.499	1.62945	1.31864	1.32035	1.60866	1.74855	0.189264	-0.321225	0.0125118	-0.172992	1.17913	0.759878	1.20482	0.771543	0.164329	0.0601202	0.685371	0.302605	0.300601	0.891595	0.517939	-0.0123545	-0.135192	0.89556	0.905791	38.3905	0.00921854	0.0100202	-0.0404376	-0.215085	-0.0434802	-0.037115	-0.022352	0.0119196	-0.00810871	0.00570857	-0.00138885	0.00288061	0.00259682	0.00109394	-9.944e-05
Dromaius novaehollandiae	5	41.5	0.92	1.019	0.0971541	1.951	0.649425	0.645	0.481	1.57067	1.34096	1.33202	1.46469	1.59206	0.105967	-0.193172	0.0175391	-0.0705362	1.24437	0.775194	1.25186	0.77131	0.191268	0.0602911	0.286902	0.307692	0.307692	0.975576	0.489615	0.00218037	-0.0303064	0.966527	0.967005	71.7158	0.0121406	0.0131963	-0.0174356	-0.113837	-0.0274646	-0.012113	-0.00688697	0.0211714	0.00143509	0.00544117	0.0003627	-0.00079562	-0.00225171	-0.00865193	-0.00344699
Dromaius novaehollandiae	5	41.5	0.92	1.019	0.0971541	2.261	0.752614	0.621	0.441	1.44006	1.40816	1.35763	1.6654	1.81022	0.100219	-0.203927	0.0308449	-0.0268338	1.29347	0.805153	1.30347	0.752834	0.151927	0.151927	0.306122	0.253968	0.251701	1.06377	0.509906	-0.00451922	-0.0107948	1.07157	1.07163	71.1268	0.0176218	0.0191541	-0.0268095	-0.119188	-0.0382946	-0.0138626	-0.0158457	0.0131348	0.00318618	0.010289	0.00776889	0.00417482	0.00788174	0.00274701	0.00378574
Dromaius novaehollandiae	5	41.5	0.92	1.019	0.0971541	3.051	1.01558	0.538	0.347	1.1331	1.55043	1.63491	1.86616	2.02843	0.145245	-0.241155	0.0401379	-0.113337	1.62418	0.929368	1.63231	0.711816	0.242075	0.092219	0.403458	0.360231	0.351585	1.56985	0.470023	0.0271545	-0.106495	1.52767	1.53162	82.7907	0.0383849	0.0417228	-0.0193268	-0.161763	-0.0611416	0.00698988	-0.0136834	0.0140044	-0.00083206	-0.00462349	-0.00075701	-0.00427154	0.00515532	0.00297012	0.00530227
Dromaius novaehollandiae	5	41.5	0.92	1.019	0.0971541	2.252	0.749618	0.614	0.471	1.53802	1.30361	1.35624	1.66047	1.80486	0.212128	-0.261349	0.0449893	-0.0546147	1.22208	0.814332	1.24251	0.779193	0.125265	0.101911	0.244161	0.271762	0.267516	1.02877	0.49548	0.0047314	-0.0225281	1.02342	1.02368	78.7484	0.0138646	0.0150702	-0.0097095	-0.205956	-0.0309428	-0.0285881	-0.0240772	0.014444	-0.00864667	0.0076366	-0.00420132	4.056e-05	0.00092112	0.00128835	0.00594579
Dromaius novaehollandiae	5	41.5	0.92	1.019	0.0971541	2.712	0.902737	0.576	0.403	1.31597	1.42928	1.43996	1.88339	2.04716	0.264475	-0.180434	0.0948886	-0.0591653	1.36405	0.868056	1.36588	0.727047	0.146402	0.131514	0.652605	0.369727	0.364764	1.32087	0.431169	0.0566618	0.00073085	1.29647	1.2977	94	0.0300581	0.0326718	0.0585945	-0.187658	-0.0196503	0.0086026	-0.0275021	0.0183388	-0.0116613	-0.00628771	-0.00426936	2.075e-05	0.0047412	0.00270252	0.00425155
Dromaius novaehollandiae	5	41.5	0.92	1.019	0.0971541	2.259	0.751948	0.607	0.437	1.42699	1.38902	NaN	NaN	NaN	0.171078	-0.229457	0.0109972	-0.148826	1.36776	0.823723	1.38776	0.75286	0.221968	0.926773	0.281465	0.283753	0.279176	1.14262	0.476203	0.0184719	-0.0962871	1.12004	1.12433	81.3889	0.0225207	0.024479	-0.00320397	-0.160676	-0.03991	-0.00206404	-0.0130402	0.0296293	0.00754456	0.0107291	0.0050447	-0.00267749	0.00485678	-0.00260846	0.00035739
Dromaius novaehollandiae	5	41.5	0.92	1.019	0.0971541	1.429	0.475668	0.751	0.717	2.34131	1.04742	NaN	NaN	NaN	0.195867	-0.270507	0.00957041	-0.103084	0.946287	0.665779	0.972677	0.757322	0.136681	0.0209205	0.172943	0.675035	0.172943	0.740469	0.465965	0.0179782	-0.0614003	0.76907	0.771726	10.4712	0.0415413	0.0451536	0.00436179	-0.170765	-0.0481481	-0.0378922	-0.0499518	0.0096391	-0.0172718	0.0085381	0.00158311	0.00302801	0.00703618	0.0018492	0.00705229
Dromaius novaehollandiae	5	41.5	0.92	1.019	0.0971541	2.431	0.809201	0.615	0.433	1.41393	1.42032	1.4134	1.71996	1.86953	0.26596	-0.167074	0.027857	-0.0968698	1.25345	0.813008	1.27478	0.750577	0.13164	0.877598	0.270208	0.672055	0.676674	1.10666	0.38792	0.0807893	-0.0342317	1.13042	1.13382	78.267	0.0157138	0.0170802	0.0865888	-0.173154	-0.0149145	-0.0149786	-0.0315518	0.0166789	-0.0105072	0.00910354	-0.00152879	0.00195311	0.00126775	0.0004245	0.00358544
Dromaius novaehollandiae	5	41.5	0.92	1.019	0.0971541	2.702	0.899408	0.575	0.387	1.26372	1.48579	1.54229	1.75194	1.90429	0.171782	-0.270509	0.062198	-0.0786489	1.33852	0.869565	1.35133	0.731266	0.116279	0.105943	0.25323	0.315245	0.310078	1.23461	0.491372	0.00791856	-0.0322622	1.23224	1.23269	91.0847	0.0245269	0.0266596	-0.0212849	-0.186509	-0.0575788	-0.0177066	-0.035517	0.00230753	-0.0136262	-0.00997038	-0.0071576	-0.0056373	0.00229201	0.00178349	0.0051944
Dromaius novaehollandiae	5	41.5	0.92	1.019	0.0971541	2.195	0.730644	0.62	0.461	1.50536	1.3449	NaN	NaN	NaN	0.175589	-0.211057	0.0325711	-0.0564774	1.31771	0.806452	1.32995	0.772234	0.210412	0.0672451	0.292842	0.277657	0.273319	1.10738	0.472837	0.0174255	-0.0223966	1.07447	1.07484	77.0161	0.0192591	0.0209338	0.00018767	-0.155075	-0.0233177	-0.00909239	-0.00582637	0.0285658	0.00099678	0.0132443	0.00081459	-0.00218105	0.00047523	-0.00567838	-0.00051255
Dromaius novaehollandiae	5	41.5	0.92	1.019	0.0971541	2.013	0.670063	0.628	0.507	1.65557	1.23866	1.27464	1.57927	1.7166	0.144778	-0.253751	0.0285921	-0.0830808	1.22559	0.796178	1.24309	0.779093	0.185404	0.0769231	0.242604	0.252465	0.250493	0.990485	0.49766	0.00201945	-0.023133	0.9884	0.988672	62.3296	0.0144142	0.0156677	-0.0247779	-0.158029	-0.0503277	-0.0367485	-0.0276379	0.00737376	-0.0074186	0.00544332	-0.00177015	-0.00369304	0.00376583	-0.00314196	0.00242992
Dromaius novaehollandiae	5	41.5	0.92	1.019	0.0971541	2.928	0.974636	0.537	0.357	1.16576	1.5042	1.5275	1.91685	2.08354	0.164215	-0.242507	0.0149512	-0.100649	1.56158	0.931099	1.57053	0.717087	0.142857	0.103641	0.280112	0.338936	0.333333	1.45104	0.467594	0.0292661	-0.0606544	1.41925	1.42085	84.0602	0.0369124	0.0401222	-0.0117323	-0.169125	-0.0574855	0.00453803	-0.0209654	0.0152876	-0.00300203	0.00054118	0.0038919	0.00084083	0.00623227	0.00218777	0.00446217
Dromaius novaehollandiae	5	41.5	0.92	1.019	0.0971541	3.562	1.18567	0.5	0.315	1.02861	1.5873	1.67336	2.12865	2.31375	0.19614	-0.362794	0.0333067	-0.138965	1.71653	1	1.7211	0.742857	0.126984	0.87619	0.285714	0.425397	0.415873	1.6795	0.490178	0.0123374	-0.071167	1.66411	1.66568	83.9683	0.0404335	0.0439495	-0.0233454	-0.211429	-0.0566128	-0.0155672	-0.0411692	-0.00732999	-0.0251818	-0.00869568	-0.00137402	0.00327587	0.0133203	0.0130321	0.0184247
Dromaius novaehollandiae	5	41.5	0.92	1.019	0.0971541	3.079	1.0249	0.536	0.329	1.07433	1.62918	1.67089	1.84273	2.00297	0.144423	-0.169209	0.0556469	-0.045776	1.65073	0.932836	1.65147	0.726444	0.130699	0.112462	0.282675	0.449848	0.449848	1.63764	0.481336	0.0155104	-0.0339574	1.61938	1.61982	90.3909	0.0351793	0.0382384	-0.0025001	-0.132177	-0.0257906	0.00990736	-0.0219865	-0.00217155	-0.021168	-0.0139049	-0.00531458	-0.00094441	0.00811298	0.00771335	0.0101089
Dromaius novaehollandiae	5	41.5	0.92	1.019	0.0971541	3.359	1.1181	0.523	0.327	1.0678	1.59939	1.73355	1.93764	2.10613	0.159045	-0.220933	0.036815	-0.0479628	1.75424	0.956023	1.75647	0.712538	0.278287	0.140673	0.30581	0.431193	0.428135	1.70106	0.500396	0.00126151	-0.0209039	1.69956	1.69968	81.28	0.0418936	0.0455365	-0.0260208	-0.161076	-0.0313038	0.0297295	-0.0127792	0.00795085	-0.0120112	-0.00942168	-0.00239565	-0.00216724	0.00483016	0.00235084	0.00220721
Dromaius novaehollandiae	5	41.5	0.92	1.019	0.0971541	3.703	1.23261	0.483	0.299	0.976364	1.61538	1.65542	2.2369	2.43141	0.24747	-0.222529	0.0478106	-0.0707807	1.91539	1.0352	1.91604	0.685619	0.147157	0.120401	0.294314	0.461538	0.464883	1.90693	0.439802	0.0956963	-0.0356067	1.88846	1.89121	75.7674	0.0468219	0.0508934	0.0467676	-0.184968	-0.0660405	0.0343204	-0.0326359	-0.00046532	-0.0176376	-0.011418	0.00078844	-0.00089843	0.0117265	0.00981312	0.00877561
Dromaius novaehollandiae	5	41.5	0.92	1.019	0.0971541	1.058	0.352174	0.843	0.949	3.09889	0.888303	0.815064	1.29806	1.41093	0.142301	-0.227696	0.0247008	-0.055292	0.848681	0.59312	0.857823	0.731296	0.130664	0.032666	0.665964	0.547945	0.160169	0.777088	0.429291	0.0396298	-0.040331	0.833209	0.835125	26.3766	0.0547251	0.0594838	0.0153677	-0.127446	-0.056056	-0.0215355	-0.0455104	0.0025134	-0.0138573	0.00787518	0.00418335	0.00505845	0.00817498	0.00192083	0.00703506
Dromaius novaehollandiae	5	41.5	0.92	1.019	0.0971541	2.996	0.997271	0.52	0.323	1.05473	1.60991	1.59556	1.87771	2.04099	0.228989	-0.29082	0.0168739	-0.125214	1.6126	0.961538	1.61905	0.696594	0.0897833	0.919505	0.291022	0.526316	0.529412	1.52399	0.398223	0.0984493	-0.0860999	1.60722	1.61253	84.058	0.0360304	0.0391634	0.0734272	-0.160299	-0.0564477	-0.008061	-0.051437	-0.0190582	-0.0337055	-0.0255117	-0.0176956	-0.0117327	-0.0005086	0.00317084	0.010994
Dromaius novaehollandiae	5	41.5	0.92	1.019	0.0971541	2.359	0.785235	0.643	0.437	1.42699	1.4714	NaN	NaN	NaN	0.12184	-0.18963	0.00800324	-0.0897857	1.32895	0.777605	1.33796	0.73913	0.12357	0.0366133	0.254005	0.329519	0.327231	1.08619	0.489567	0.0073143	-0.062932	1.06915	1.07102	72.9412	0.0186375	0.0202582	-0.0217566	-0.132713	-0.0380174	-0.00025912	-0.0114604	0.0120322	-0.00117875	-0.00047763	0.00572958	0.00053556	0.0078779	0.00344061	0.00510127
Dromaius novaehollandiae	5	41.5	0.92	1.019	0.0971541	3.552	1.18235	0.5	0.307	1.00249	1.62866	1.68609	2.10665	2.28984	0.202039	-0.332683	0.0281284	-0.132084	1.73435	1	1.74036	0.726384	0.143322	0.85342	0.296417	0.387622	0.381107	1.68173	0.474341	0.0311711	-0.0554721	1.64672	1.64795	80.1303	0.0394175	0.0428451	-0.00728434	-0.200672	-0.0629977	-0.00269896	-0.0377736	0.00188831	-0.0154044	-0.0037081	0.00385855	0.00495339	0.0159769	0.0125452	0.0128862
Dromaius novaehollandiae	5	41.5	0.92	1.019	0.0971541	2.768	0.921378	0.542	0.369	1.20494	1.46883	1.52041	1.82056	1.97887	0.152189	-0.297256	0.0315534	-0.0904384	1.5426	0.922509	1.54501	0.720867	0.154472	0.807588	0.276423	0.401084	0.398374	1.50354	0.484468	0.0156544	-0.0150987	1.48518	1.48534	79.7357	0.0395142	0.0429502	-0.0212049	-0.161703	-0.063599	0.00241277	-0.0294323	0.0131949	0.00324347	0.00805332	0.0133597	0.00408101	0.0114996	0.00214821	0.00292631
Dromaius novaehollandiae	5	41.5	0.92	1.019	0.0971541	3.32	1.10512	0.51	0.309	1.00902	1.65049	1.68206	1.97377	2.14541	0.145954	-0.287117	0.0529959	-0.0457949	1.80301	0.980392	1.80921	0.711974	0.168285	0.119741	0.31068	0.365696	0.36246	1.65623	0.485227	0.0165398	-0.00257586	1.61656	1.61665	73.5974	0.0396334	0.0430798	-0.0430292	-0.17895	-0.0731912	0.00686178	-0.0156127	0.0146697	0.00267434	-0.00120063	0.00715941	-0.00178766	0.00455212	0.00096247	-0.00072424
Dromaius novaehollandiae	5	41.5	0.92	1.019	0.0971541	4.173	1.38906	0.465	0.277	0.904525	1.6787	1.71349	2.43538	2.64716	0.174728	-0.410343	0.0391017	-0.196281	1.93871	1.07527	1.95391	0.718412	0.122744	0.111913	0.353791	0.400722	0.397112	1.86325	0.48427	0.0278138	-0.1507	1.82755	1.83397	70.4698	0.0434835	0.0472647	-0.0541527	-0.234153	-0.0916883	0.00200894	-0.031197	-0.0136066	-0.0277605	-0.0177889	-0.00561485	-0.00320674	0.0133363	0.0178819	0.0230321
Dromaius novaehollandiae	5	41.5	0.92	1.019	0.0971541	3.34	1.11178	0.5	0.319	1.04167	1.5674	1.60839	2.07662	2.25719	0.172758	-0.151675	0.0329462	-0.0503899	1.84989	1	1.85047	0.69906	0.272727	0.134796	0.38558	0.448276	0.448276	1.84961	0.441761	0.0643603	-0.0370644	1.81432	1.81584	78.2132	0.0465811	0.0506317	0.0305758	-0.140131	-0.0354436	0.0242687	-0.00841916	0.00773989	-0.00828882	-0.00422543	-0.00075466	-0.00139306	0.00249003	-5.05e-05	-0.00026569
Dromaius novaehollandiae	5	41.5	0.92	1.019	0.0971541	3.447	1.14739	0.494	0.311	1.01555	1.58842	1.62211	2.12501	2.30979	0.141839	-0.208066	0.0121221	-0.142931	1.91788	1.01215	1.92326	0.684887	0.141479	0.913183	0.360129	0.411576	0.40836	1.89444	0.444226	0.0568243	-0.11476	1.77394	1.77856	72.0635	0.0466665	0.0507245	0.00462233	-0.134823	-0.0614495	0.0106578	-0.0164444	0.00297026	-0.00484087	-0.00372896	0.0038107	0.00105744	0.00598476	0.00563837	0.00633573
Dromaius novaehollandiae	5	41.5	0.92	1.019	0.0971541	3.147	1.04753	0.523	0.331	1.08086	1.58006	1.61052	1.95403	2.12394	0.154666	-0.224868	0.0262928	-0.0723607	1.81118	0.956023	1.81458	0.70997	0.259819	0.845921	0.335347	0.407855	0.404834	1.71025	0.482442	0.0204582	-0.0273599	1.66559	1.66594	71.564	0.0428753	0.0466036	-0.0184891	-0.154094	-0.0367284	0.0354907	0.00089062	0.0193621	0.0008572	-0.00381808	0.00127601	-0.00668512	-0.00069304	-0.00374138	-0.00171484
Dromaius novaehollandiae	5	41.5	0.92	1.019	0.0971541	1.436	0.477998	0.652	0.705	2.30213	0.924823	NaN	NaN	NaN	0.255207	-0.217626	0.0151894	-0.0760861	1.21958	0.766871	1.24103	0.764539	0.168794	0.939007	0.204255	0.704965	0.707801	0.810014	0.459338	0.0238536	-0.0406888	0.834123	0.835455	16.7438	0.021053	0.0228837	0.0306467	-0.180328	-0.0190159	-0.0254576	-0.0397841	0.0280321	-0.0117019	0.0156636	0.00499426	0.00281135	0.00592213	-0.00094904	0.00328975
Dromaius novaehollandiae	5	41.5	0.92	1.019	0.0971541	2.627	0.874443	0.585	0.405	1.3225	1.44444	1.43854	1.82615	1.98495	0.167819	-0.187963	0.02103	-0.109148	1.36955	0.854701	1.37348	0.728395	0.145679	0.82716	0.303704	0.37284	0.367901	1.34798	0.450827	0.0364397	-0.0468647	1.31059	1.31193	98.2659	0.029413	0.0319707	0.0196258	-0.139427	-0.0390224	0.00100093	-0.024343	0.0144966	-0.00063857	0.00494875	0.00259469	-0.00129969	0.00301431	-0.0001769	0.00158851
Dromaius novaehollandiae	5	41.5	0.92	1.019	0.0971541	3.062	1.01924	0.545	0.341	1.11351	1.59824	1.63707	1.87041	2.03306	0.20934	-0.226285	0.0137859	-0.169639	1.54788	0.917431	1.55382	0.686217	0.146628	0.888563	0.290323	0.422287	0.422287	1.54583	0.406341	0.0887672	-0.115619	1.52198	1.52894	88.1789	0.0337045	0.0366353	0.0499481	-0.16024	-0.0707792	-0.00177701	-0.0408989	-0.00093183	-0.010237	-0.00643449	0.00100337	-0.00109355	0.00762891	0.004936	0.00800029
Dromaius novaehollandiae	5	41.5	0.92	1.019	0.0971541	2.545	0.847148	0.586	0.401	1.30944	1.46135	1.45573	1.74826	1.90028	0.106339	-0.17671	0.006864	-0.1099	1.45864	0.853242	1.46535	0.723192	0.226933	0.915212	0.311721	0.346633	0.341646	1.30758	0.493206	0.00503307	-0.0565831	1.29413	1.29538	89.6199	0.0308225	0.0335028	-0.0191895	-0.11675	-0.0390504	0.00282581	-0.0130195	0.0144268	0.00433578	0.0034775	0.00317613	-0.00247046	0.00231361	-0.00088812	0.00103932
Dromaius novaehollandiae	5	41.5	0.92	1.019	0.0971541	3.442	1.14573	0.51	0.315	1.02861	1.61905	1.66886	2.06249	2.24184	0.199253	-0.230894	0.0420673	-0.0875778	1.73233	0.980392	1.73462	0.711111	0.263492	0.139683	0.396825	0.44127	0.44127	1.72109	0.473769	0.0321979	-0.0664221	1.69368	1.69529	87.3786	0.0402025	0.0436984	0.00385402	-0.188295	-0.0384762	0.0165145	-0.0122688	0.0130746	-0.00531387	-0.00322922	-0.0033881	-0.00158251	0.00325062	0.00154513	0.00320678
Dromaius novaehollandiae	5	41.5	0.92	1.019	0.0971541	2.756	0.917383	0.567	0.363	1.18535	1.56198	NaN	NaN	NaN	0.136583	-0.228706	0.0584927	-0.0705336	1.53002	0.881834	1.53502	0.721763	0.242424	0.146006	0.341598	0.371901	0.366391	1.44212	0.481193	0.0171421	-0.0365214	1.40918	1.40976	82.5	0.0322831	0.0350903	-0.0225583	-0.149881	-0.0477638	0.0125423	-0.00558513	0.0219638	0.00713387	0.00418329	0.00757301	3.724e-05	0.00737648	0.00330576	0.00452686
Dromaius novaehollandiae	5	41.5	0.92	1.019	0.0971541	3.164	1.05319	0.529	0.339	1.10698	1.56047	1.63103	1.93988	2.10856	0.217696	-0.215671	0.0717808	-0.02084	1.65133	0.94518	1.65208	0.696165	0.162242	0.135693	0.303835	0.380531	0.380531	1.64894	0.423638	0.0790869	-0.0005991	1.61869	1.62062	85.4914	0.0405243	0.0440482	0.0379758	-0.166112	-0.066688	0.0158699	-0.0312256	0.00980652	-0.00669397	-0.00938896	-0.00051562	-0.00724498	0.00164469	-0.00228017	-0.00164646
Dromaius novaehollandiae	5	41.5	0.92	1.019	0.0971541	3.26	1.08515	0.523	0.323	1.05473	1.6192	1.64233	1.98498	2.15759	0.254395	-0.168989	0.0317535	-0.066538	1.70885	0.956023	1.71036	0.687307	0.182663	0.845201	0.331269	0.4613	0.464396	1.68886	0.408958	0.110823	-0.0276713	1.69512	1.69896	85.2751	0.0397952	0.0432556	0.0760646	-0.171002	-0.0511023	0.0310265	-0.0181208	0.0157032	-0.00322309	-0.00545306	-0.00268665	-0.00806474	-0.00150956	-0.00574629	-0.00507052
Dromaius novaehollandiae	5	41.5	0.92	1.019	0.0971541	3.329	1.10812	0.516	0.325	1.06127	1.58769	NaN	NaN	NaN	0.190699	-0.230796	0.0302364	-0.0766215	1.78586	0.968992	1.78772	0.689231	0.261538	0.156923	0.372308	0.421538	0.418462	1.76663	0.457683	0.0490824	-0.0409334	1.69816	1.69936	81.1111	0.0431098	0.0468585	0.00740404	-0.175754	-0.0513715	0.0258981	-0.00653681	0.0206889	0.00275738	-0.00032127	-0.00104203	-0.00336622	0.00161612	-0.00294254	0.00065562
Dromaius novaehollandiae	5	41.5	0.92	1.019	0.0971541	3.092	1.02923	0.525	0.337	1.10045	1.55786	NaN	NaN	NaN	0.161167	-0.239644	0.0148465	-0.195451	1.7158	0.952381	1.72593	0.706231	0.243323	0.896142	0.341246	0.409496	0.403561	1.67384	0.469719	0.0338752	-0.132894	1.62159	1.62738	80.5296	0.0418602	0.0455002	-0.0130003	-0.164257	-0.0577533	0.0197528	-0.011945	0.0158758	-0.0010979	-0.00392035	-0.00234011	-0.00772309	-0.00128923	-0.00234804	-0.00022734
Dromaius novaehollandiae	5	41.5	0.92	1.019	0.0971541	3.247	1.08082	0.529	0.329	1.07433	1.6079	1.62602	1.99691	2.17055	0.17476	-0.22249	0.047803	-0.0722711	1.64643	0.94518	1.64864	0.723404	0.142857	0.12766	0.358663	0.416413	0.413374	1.61968	0.470915	0.0315312	-0.0361728	1.58289	1.58361	91.3183	0.0364914	0.0396646	-0.00295225	-0.17178	-0.0477424	0.00860413	-0.0186471	0.009693	-0.00747883	-0.00354665	-0.00199529	-0.00335866	0.0039235	0.00295101	0.00468161
Dromaius novaehollandiae	5	41.5	0.92	1.019	0.0971541	3.251	1.08215	0.513	0.327	1.0678	1.56881	1.63694	1.98602	2.15872	0.183362	-0.176878	0.0393673	-0.0133589	1.71099	0.974659	1.71124	0.70948	0.165138	0.657492	0.308868	0.470948	0.470948	1.70637	0.4472	0.0508448	0.0226415	1.70092	1.70183	83.8305	0.0427747	0.0464942	0.0254008	-0.149551	-0.0403105	0.0164902	-0.0185594	0.0122644	-0.0059244	-0.00307098	-0.00247976	-0.00332967	0.00130897	-0.00099439	-0.00177566
Dromaius novaehollandiae	5	41.5	0.92	1.019	0.0971541	2.325	0.773917	0.5	0.305	0.995957	1.63934	1.16791	1.99073	2.16384	0.185753	-0.189947	0.0436829	-0.0268855	1.90454	1	1.90455	0.704918	0.180328	0.127869	0.318033	0.452459	0.452459	1.90451	0.451451	0.0560393	0.00360808	1.85532	1.85617	73.7705	0.0438803	0.0476959	0.0155027	-0.154132	-0.054182	0.0243039	-0.0210239	0.00887598	-0.00743191	-0.00761039	0.00097639	-0.00513938	0.00226547	-0.0010546	-0.00273491
Dromaius novaehollandiae	5	41.5	0.92	1.019	0.0971541	3.012	1.0026	0.535	0.337	1.10045	1.58754	1.60293	1.87905	2.04245	0.129401	-0.237076	0.0316301	-0.0543552	1.74828	0.934579	1.75314	0.694362	0.252226	0.670623	0.302671	0.35905	0.353116	1.64122	0.469916	0.028617	0.00452132	1.56943	1.5697	76.6667	0.0403177	0.0438235	-0.0300289	-0.143702	-0.0713752	0.0187141	-0.00973771	0.0143336	0.00702457	-0.00559036	0.00454136	-0.00598985	0.00018971	-0.00109487	-0.0036533
Dromaius novaehollandiae	5	41.5	0.92	1.019	0.0971541	3.364	1.11977	0.487	0.309	1.00902	1.57605	1.66756	2.01732	2.19274	0.180253	-0.206566	0.0367738	-0.0573414	1.92	1.02669	1.9206	0.711974	0.275081	0.12945	0.326861	0.443366	0.443366	1.9046	0.472579	0.0375731	-0.0122084	1.85906	1.85948	75.7098	0.0482036	0.0523952	0.00031942	-0.168228	-0.0441057	0.026674	-0.0160656	0.00750549	-0.0109803	-0.00609564	-0.00127437	-0.00421497	0.00443898	0.00086413	0.00131603
Dromaius novaehollandiae	5	41.5	0.92	1.019	0.0971541	3.135	1.04354	0.532	0.333	1.08739	1.5976	1.62339	1.93114	2.09907	0.149298	-0.152977	0.0121209	-0.143849	1.69736	0.93985	1.70228	0.708709	0.264264	0.870871	0.357357	0.435435	0.432432	1.69528	0.448075	0.0434034	-0.0983931	1.65072	1.65422	87.6997	0.0393617	0.0427844	0.016107	-0.126534	-0.0342315	0.0170602	-0.0102477	0.00978548	-0.0065282	-0.00769239	-0.0047982	-0.00691641	-0.00152764	-0.00284666	-0.00203924
Dromaius novaehollandiae	5	41.5	0.92	1.019	0.0971541	3.11	1.03522	0.522	0.337	1.10045	1.54896	1.57201	1.97836	2.1504	0.175556	-0.228267	0.0163099	-0.141643	1.70659	0.957854	1.71126	0.709199	0.252226	0.881306	0.344214	0.4273	0.424332	1.69994	0.455772	0.0446409	-0.0980452	1.65421	1.65771	82.8173	0.0431487	0.0469008	0.00305121	-0.164234	-0.0545215	0.0192744	-0.0106018	0.0190163	8.26e-06	-0.00428941	-0.00320302	-0.0079637	-0.00085683	-0.00311937	-0.00198863
Dromaius novaehollandiae	5	41.5	0.92	1.019	0.0971541	3.546	1.18035	0.5	0.305	0.995957	1.63934	1.74935	2.02704	2.2033	0.134895	-0.254827	0.0326241	-0.0578812	1.8536	1	1.85739	0.708197	0.177049	0.134426	0.311475	0.386885	0.383607	1.76728	0.487297	0.0136263	-0.0142803	1.73502	1.73514	74.0984	0.0424283	0.0461177	-0.0369435	-0.161545	-0.0627472	0.0107608	-0.0164656	0.00995465	-0.00375224	-0.00468912	0.00142798	-0.0035477	0.00084963	-0.00309155	-0.00423452
Dromaius novaehollandiae	5	41.5	0.92	1.019	0.0971541	3.128	1.04121	0.519	0.335	1.09392	1.54925	1.63601	1.91197	2.07823	0.16349	-0.192602	0.0464519	-0.0311518	1.68806	0.963391	1.68962	0.701493	0.170149	0.140299	0.316418	0.376119	0.373134	1.66827	0.444558	0.0480968	-0.00848695	1.62547	1.6262	82.4806	0.0432863	0.0470503	0.0135326	-0.142898	-0.0489056	0.0139296	-0.0151763	0.011916	-0.00165435	-0.00465744	-0.00024327	-0.00440348	0.00040973	-0.0027392	-0.00402444
Dromaius novaehollandiae	5	41.5	0.92	1.019	0.0971541	2.801	0.932362	0.533	0.361	1.17882	1.47645	1.49958	1.86785	2.03028	0.191056	-0.177109	0.0339569	-0.0561522	1.61468	0.938086	1.61512	0.706371	0.252078	0.130194	0.32133	0.445983	0.445983	1.61369	0.436651	0.0535213	-0.0227221	1.58926	1.59032	81.9793	0.0437551	0.0475599	0.0326595	-0.152184	-0.0358753	0.0182386	-0.00963463	0.0199388	0.00340374	-0.00036828	-0.0015352	-0.00345481	0.00129243	-0.00187906	-0.00163793
Dromaius novaehollandiae	5	41.5	0.92	1.019	0.0971541	3.598	1.19766	0.487	0.307	1.00249	1.58632	1.60165	2.24643	2.44177	0.285848	-0.161814	0.0463305	-0.11271	1.92163	1.02669	1.92816	0.667752	0.149837	0.127036	0.416938	0.501629	0.504886	1.80939	0.415159	0.120363	-0.101514	1.92163	1.92807	77.4603	0.0482508	0.0524466	0.0908344	-0.185281	-0.04748	0.0347872	-0.0203065	0.00119104	-0.00665661	-0.00856875	-0.00441152	0.00029222	0.00518485	0.00593232	0.00451119
Dromaius novaehollandiae	5	41.5	0.92	1.019	0.0971541	3.592	1.19566	0.497	0.295	0.963302	1.68475	1.73516	2.07012	2.25013	0.226304	-0.202083	0.0266763	-0.126391	1.87943	1.00604	1.88262	0.694915	0.149153	0.830508	0.305085	0.481356	0.481356	1.85611	0.43713	0.0807023	-0.0905229	1.87194	1.87586	78.4512	0.0417576	0.0453887	0.0432832	-0.170525	-0.0590673	0.021561	-0.0348516	-0.00100685	-0.0153027	-0.008871	0.00248022	0.00149259	0.0108822	0.00757518	0.00515098
Dromaius novaehollandiae	5	41.5	0.92	1.019	0.0971541	3.306	1.10046	0.507	0.307	1.00249	1.65147	1.63694	2.01962	2.19524	0.172245	-0.18561	0.0410524	-0.126159	1.86179	0.986193	1.86568	0.703583	0.273616	0.130293	0.413681	0.469055	0.469055	1.86179	0.469786	0.0377582	-0.113847	1.84148	1.84538	82.1782	0.0417828	0.0454161	0.00632094	-0.15178	-0.0335271	0.0283824	-0.00956433	0.00687741	-0.00856308	-0.00873238	-0.00291226	-0.00588815	-0.00052896	-0.00148421	-0.00174988
Dromaius novaehollandiae	5	41.5	0.92	1.019	0.0971541	2.976	0.990614	0.548	0.373	1.21801	1.46917	1.50754	1.97408	2.14574	0.258069	-0.160205	0.0693064	-0.0813502	1.50491	0.912409	1.51035	0.718499	0.254692	0.112601	0.412869	0.530831	0.538874	1.45863	0.412588	0.078548	-0.0597887	1.49975	1.50299	91.0426	0.0387639	0.0421346	0.0751596	-0.171527	-0.0216534	0.0212793	-0.0199974	0.0160472	-0.0128998	-0.0112933	-0.0114533	-0.00658997	0.00228122	0.00219741	0.00430046
Dromaius novaehollandiae	5	41.5	0.92	1.019	0.0971541	3.308	1.10113	0.531	0.321	1.0482	1.65421	NaN	NaN	NaN	0.157379	-0.306524	0.0128275	-0.155181	1.67572	0.94162	1.68411	0.744548	0.137072	0.928349	0.317757	0.401869	0.398754	1.62137	0.48011	0.0180158	-0.122501	1.59594	1.60074	86.4463	0.0345945	0.0376027	-0.0223797	-0.164474	-0.0489306	-0.0110322	-0.0357612	-0.00549418	-0.0258801	-0.00476338	0.0104309	0.0114982	0.0201676	0.0140663	0.0146412
Dromaius novaehollandiae	6	39	0.95	1.026	0.0740741	2.562	0.839234	0.512	0.341	1.09579	1.50147	1.54074	1.66284	1.75036	0.172827	-0.192528	0.109885	-0.00088221	1.72462	0.976562	1.72577	0.721408	0.258065	0.129032	0.0058651	0.416422	0.41349	1.7178	0.445017	0.0582432	0.0444824	1.65695	1.65857	78.2282	0.0460069	0.0484283	0.0125687	-0.154037	-0.0556156	0.0183369	-0.0161632	0.0128526	-0.00577851	-0.00689976	0.00343224	-0.00833915	0.00583988	-0.00252057	0.00034884
Dromaius novaehollandiae	6	39	0.95	1.026	0.0740741	2.609	0.854629	0.532	0.367	1.17934	1.44959	1.4304	1.82396	1.91996	0.169725	-0.242475	0.0110414	-0.102413	1.64136	0.93985	1.64672	0.72752	0.242507	0.940055	0.313352	0.414169	0.408719	1.59454	0.494227	0.00841417	-0.0854478	1.58632	1.58865	75.6522	0.044591	0.0469379	-0.0209572	-0.171761	-0.0376641	0.0309472	-0.00656189	0.0228606	0.00474118	0.00323428	0.00714521	-0.00382053	0.00762928	0.00049247	0.00370258
Dromaius novaehollandiae	6	39	0.95	1.026	0.0740741	3.096	1.01416	0.462	0.291	0.935116	1.58763	NaN	NaN	NaN	0.187148	-0.290526	0.0348535	-0.0268261	1.97	1.08225	1.97437	0.725086	0.195876	0.147766	0.350515	0.38488	0.381443	1.87889	0.474093	0.0341975	-0.00669888	1.83063	1.83096	65.2381	0.0501445	0.0527836	-0.0174679	-0.194187	-0.056979	0.0278613	-0.00426524	0.0282773	0.00789285	0.00593662	0.0103842	-0.00651061	0.00300442	-0.00992008	-0.00565414
Dromaius novaehollandiae	6	39	0.95	1.026	0.0740741	3.245	1.06296	0.477	0.291	0.935116	1.63918	1.65983	1.95503	2.05792	0.204637	-0.248334	0.0256839	-0.140755	2.03103	1.04822	2.03991	0.680412	0.216495	0.113402	0.33677	0.371134	0.367698	1.96441	0.443345	0.0903661	-0.124952	1.84721	1.85364	65.9016	0.0481837	0.0507197	0.0143774	-0.185416	-0.0701196	0.0470786	0.00599403	0.0264969	0.0075119	0.00097557	0.0117222	-0.00673006	0.00389382	-0.00594779	-0.00550516
Dromaius novaehollandiae	6	39	0.95	1.026	0.0740741	2.297	0.752428	0.525	0.373	1.19862	1.40751	NaN	NaN	NaN	0.133763	-0.20223	0.0567248	-0.0144151	1.70449	0.952381	1.70803	0.723861	0.254692	0.131367	0.319035	0.36193	0.359249	1.61207	0.466944	0.0252906	0.0146474	1.55769	1.55797	71.1268	0.0494429	0.0520451	-0.00705764	-0.135753	-0.0347677	0.0220642	0.00079589	0.0237914	-0.00266156	-0.00431731	-0.00640265	-0.0100453	0.00099163	-0.00722372	0.00154645
Dromaius novaehollandiae	6	39	0.95	1.026	0.0740741	2.399	0.78584	0.526	0.373	1.19862	1.41019	NaN	NaN	NaN	0.152519	-0.229419	0.0447528	-0.0813234	1.6888	0.95057	1.69566	0.718499	0.252011	0.117962	0.319035	0.369973	0.364611	1.582	0.484246	0.0172391	-0.0421899	1.55651	1.55718	71.9323	0.0494213	0.0520224	-0.0180665	-0.15901	-0.0391832	0.0315602	-0.00240322	0.0251356	-0.00086307	-0.00308512	-0.00419585	-0.014848	-0.00332167	-0.0144373	-0.00541039
Dromaius novaehollandiae	6	39	0.95	1.026	0.0740741	2.772	0.908023	0.509	0.343	1.10222	1.48397	1.51476	1.82999	1.92631	0.134074	-0.212153	0.0253795	-0.0412568	1.77633	0.982318	1.77749	0.714286	0.215743	0.77551	0.338192	0.419825	0.41691	1.73656	0.486229	0.0142785	-0.00522294	1.717	1.71707	67.2107	0.0503521	0.0530022	-0.0219481	-0.143964	-0.0452143	0.024698	-0.00021426	0.0216975	0.0111598	0.00092076	0.00522603	-0.0046651	0.00253314	-0.00165005	-0.00444249
Dromaius novaehollandiae	6	39	0.95	1.026	0.0740741	2.832	0.927677	0.506	0.349	1.1215	1.44986	1.48472	1.90743	2.00782	0.223207	-0.283277	0.0115854	-0.115903	1.77929	0.988142	1.78517	0.69914	0.246418	0.893983	0.366762	0.406877	0.404011	1.72246	0.473411	0.0389904	-0.0812105	1.68954	1.69194	69.1304	0.0536113	0.0564329	0.00415012	-0.190767	-0.0397913	0.0577633	0.00221153	0.0340371	0.00889201	-0.00456428	0.00082851	-0.0128381	0.00145143	-0.00283651	0.0016724
Dromaius novaehollandiae	6	39	0.95	1.026	0.0740741	2.795	0.915557	0.518	0.345	1.10864	1.50145	1.60037	1.74648	1.8384	0.193685	-0.229323	0.00919489	-0.158311	1.80308	0.965251	1.80825	0.666667	0.234783	0.898551	0.344928	0.408696	0.405797	1.79755	0.431294	0.0829762	-0.0939552	1.7246	1.72915	70.2703	0.0497213	0.0523382	0.0283014	-0.154053	-0.062627	0.0416139	0.0044304	0.0271338	0.0177347	0.00106919	0.00569417	-0.00839204	-0.00120326	-0.00179359	-0.00449553
Dromaius novaehollandiae	6	39	0.95	1.026	0.0740741	2.629	0.861181	0.503	0.343	1.10222	1.46647	1.52633	1.72243	1.81308	0.14034	-0.212207	0.0327682	-0.0421023	1.8183	0.994036	1.82042	0.720117	0.250729	0.137026	0.358601	0.413994	0.411079	1.77665	0.488355	0.0140812	-0.0136905	1.75823	1.75834	63.6364	0.0532497	0.0560523	-0.0171822	-0.13848	-0.0336496	0.0409224	-0.0004501	0.0199085	-0.00030845	-0.00761597	-0.00355543	-0.015632	-0.00197824	-0.00809778	-0.00270118
Dromaius novaehollandiae	6	39	0.95	1.026	0.0740741	3.417	1.11931	0.467	0.281	0.902982	1.66192	1.6172	2.11291	2.22412	0.146759	-0.278896	0.00832736	-0.117471	2.00005	1.07066	2.00899	0.72242	0.256228	0.911032	0.359431	0.395018	0.391459	1.85544	0.497999	0.00525052	-0.0818566	1.84524	1.84707	64.4518	0.0458885	0.0483037	-0.0485565	-0.184968	-0.0567701	0.0244651	-0.00660311	0.00989847	0.00188527	0.00101296	0.0097317	-0.00065983	0.0104428	0.00703086	0.0066597
Dromaius novaehollandiae	6	39	0.95	1.026	0.0740741	3.452	1.13077	0.464	0.279	0.896555	1.66308	NaN	NaN	NaN	0.252684	-0.232722	0.0750365	-3.392e-05	2.07481	1.07759	2.07544	0.684588	0.275986	0.157706	0.00716846	0.462366	0.462366	2.07401	0.453425	0.0815948	0.0517268	2.05168	2.05395	70.5491	0.0487566	0.0513228	0.0464604	-0.196631	-0.0349389	0.0581879	-0.00560223	0.0195887	-0.012944	-0.00680052	-0.00975685	-0.0133297	0.00372638	-0.00462628	0.00728951
Dromaius novaehollandiae	6	39	0.95	1.026	0.0740741	3.023	0.990243	0.469	0.307	0.986532	1.52769	1.61239	1.87485	1.97353	0.183993	-0.279961	0.0621957	-0.11576	2.0411	1.0661	2.04802	0.713355	0.270358	0.14658	0.368078	0.413681	0.407166	1.97459	0.491339	0.0162023	-0.0741515	1.95331	1.95478	65.9542	0.0567944	0.0597836	-0.0261913	-0.182516	-0.0382119	0.058832	-0.00468523	0.0133341	-0.018018	-0.0203209	-0.0132715	-0.024312	-0.00256265	-0.00947134	0.00250638
Dromaius novaehollandiae	6	39	0.95	1.026	0.0740741	2.916	0.955193	0.5	0.331	1.06365	1.51057	1.53589	1.89858	1.9985	0.183613	-0.223503	0.0318241	-0.0455261	1.99114	1	1.99165	0.652568	0.26284	0.175227	0.389728	0.429003	0.429003	1.98781	0.44591	0.0764235	-0.0196586	1.90522	1.90685	64.6526	0.0558631	0.0588033	0.01347	-0.146539	-0.0622605	0.0548287	0.00813182	0.0174419	0.0115172	-0.00557232	0.00746647	-0.00408356	0.00435076	0.00478307	-0.00173047
Dromaius novaehollandiae	6	39	0.95	1.026	0.0740741	1.678	0.549662	0.714	0.521	1.67421	1.37044	1.2244	1.37047	1.4426	0.140278	-0.264331	0.0435371	-0.0900422	1.18068	0.70028	1.19413	0.78119	0.18618	0.0556622	0.614203	0.326296	0.324376	0.893519	0.515038	-0.00918851	-0.0648178	0.905784	0.908146	37.1233	0.0121048	0.0127419	-0.0377756	-0.148504	-0.02392	0.00389121	0.00582108	0.0355348	0.00429909	0.0199749	0.00707081	0.00133303	0.002231	-0.0104099	-0.00423003
Dromaius novaehollandiae	6	39	0.95	1.026	0.0740741	3.039	0.995484	0.494	0.309	0.992959	1.59871	1.56811	1.938	2.04	0.148237	-0.276007	0.00718985	-0.148608	1.92083	1.01215	1.93015	0.71521	0.252427	0.925566	0.385113	0.404531	0.401294	1.80282	0.493957	0.00989767	-0.110754	1.78257	1.78603	65.8147	0.0471932	0.049677	-0.0432935	-0.17361	-0.056457	0.0328276	-0.00057053	0.0188571	0.00990977	8.597e-05	0.0104495	-0.00415872	0.00606935	0.00339423	0.00079609
Dromaius novaehollandiae	6	39	0.95	1.026	0.0740741	3.4	1.11374	0.445	0.279	0.896555	1.59498	1.78028	1.90981	2.01033	0.184667	-0.283835	0.0310324	-0.205252	2.05149	1.1236	2.05713	0.688172	0.146953	0.770609	0.318996	0.437276	0.430108	2.04771	0.456994	0.06061	-0.0980302	1.99468	1.998	66.9856	0.0533408	0.0561482	-0.00354847	-0.195074	-0.0825072	0.00696819	-0.0240261	0.00262745	-0.00571599	-0.0045511	0.00305594	-0.00402402	0.0116933	0.00878969	0.0116528
Dromaius novaehollandiae	6	39	0.95	1.026	0.0740741	3.06	1.00236	0.475	0.305	0.980105	1.55738	1.53821	1.98933	2.09403	0.168231	-0.212571	0.0175954	-0.0678883	2.05544	1.05263	2.0564	0.64918	0.236066	0.0918033	0.383607	0.422951	0.422951	2.05491	0.417794	0.0876614	-0.046331	1.9383	1.94083	60.4361	0.0555286	0.0584511	0.0279985	-0.124622	-0.0634403	0.0388146	0.00775464	0.0220142	0.0161462	-0.00324626	0.00164658	-0.00978267	-0.00498853	-0.0020507	-0.0034326
Dromaius novaehollandiae	6	39	0.95	1.026	0.0740741	3.229	1.05772	0.484	0.305	0.980105	1.58689	1.70067	1.89866	1.99859	0.269431	-0.223175	0.00930038	-0.19529	2.01291	1.03306	2.02141	0.64918	0.252459	0.904918	0.393443	0.465574	0.465574	1.97164	0.40846	0.133166	-0.143974	1.9863	1.99596	64.2857	0.0520014	0.0547383	0.0737768	-0.173308	-0.0719463	0.0577623	0.00029818	0.0240821	0.0144708	-0.00459962	0.00399418	-0.00882934	0.00230068	8.861e-05	-0.00134503
Dromaius novaehollandiae	6	39	0.95	1.026	0.0740741	2.869	0.939797	0.494	0.323	1.03795	1.52941	1.65808	1.73031	1.82138	0.229995	-0.177102	0.00698332	-0.241913	1.87242	1.01215	1.88512	0.671827	0.260062	0.928793	0.371517	0.464396	0.464396	1.84479	0.414692	0.100647	-0.194677	1.8566	1.86949	67.737	0.0506696	0.0533364	0.0609924	-0.15871	-0.0548734	0.0386236	-0.0122138	0.0183584	0.00201779	-0.00576589	0.00181319	-0.00914559	0.00597354	-0.00118112	0.00094289
Dromaius novaehollandiae	6	39	0.95	1.026	0.0740741	3.038	0.995157	0.449	0.289	0.92869	1.55363	1.66526	1.82434	1.92035	0.133491	-0.238379	0.0476524	-0.0337366	2.23148	1.11359	2.23515	0.695502	0.273356	0.131488	0.480969	0.391003	0.387543	2.08975	0.477782	0.0294778	-0.0332579	2.01357	2.01406	56.5217	0.0591481	0.0622612	-0.0321162	-0.153343	-0.0583467	0.0371661	0.00334936	0.0146109	0.0043866	-0.00644539	0.00479532	-0.0107544	-0.00043638	-0.00472488	-0.00554017
Dromaius novaehollandiae	6	39	0.95	1.026	0.0740741	2.922	0.957159	0.5	0.325	1.04437	1.53846	NaN	NaN	NaN	0.247394	-0.179281	0.00762322	-0.184336	1.97015	1	1.97809	0.643077	0.267692	0.92	0.366154	0.464615	0.464615	1.90673	0.401499	0.135714	-0.135486	1.93957	1.94903	64	0.0527447	0.0555208	0.0786047	-0.149605	-0.0627751	0.0539071	0.00120057	0.015242	0.00412574	-0.0114777	-0.00082542	-0.0097104	0.00358449	0.00184524	-0.00104463
Dromaius novaehollandiae	6	39	0.95	1.026	0.0740741	2.989	0.979106	0.491	0.321	1.03152	1.5296	1.59129	1.87835	1.97721	0.23403	-0.187409	0.00763503	-0.210312	1.97811	1.01833	1.98568	0.641745	0.233645	0.772586	0.352025	0.457944	0.457944	1.93392	0.402683	0.121842	-0.134267	1.94834	1.95676	63.7615	0.0546021	0.0574759	0.0658282	-0.152759	-0.0687161	0.0440081	-0.00130644	0.0188377	0.011792	-0.00336571	0.00113297	-0.0106454	-0.00021466	-0.00366576	-0.0052226
Dromaius novaehollandiae	6	39	0.95	1.026	0.0740741	3.457	1.13241	0.465	0.293	0.941543	1.58703	1.67265	2.06678	2.17556	0.220823	-0.297471	0.0147849	-0.169748	2.05117	1.07527	2.06092	0.672355	0.262799	0.139932	0.351536	0.399317	0.392491	2.01911	0.461364	0.0691055	-0.132729	1.94969	1.95543	69.3651	0.0527311	0.0555064	-0.00089881	-0.215917	-0.0750941	0.0428185	-0.00923974	0.014943	-0.00453245	-0.00602304	0.00350877	-0.00863608	0.00981073	0.00027533	0.00524727
Dromaius novaehollandiae	6	39	0.95	1.026	0.0740741	2.672	0.875266	0.518	0.357	1.1472	1.45098	1.49321	1.78944	1.88362	0.233619	-0.173634	0.0251665	-0.130542	1.7633	0.965251	1.7676	0.663866	0.2493	0.109244	0.361345	0.470588	0.470588	1.7235	0.39956	0.116223	-0.0806202	1.75685	1.76254	66.1829	0.0529266	0.0557122	0.075579	-0.149604	-0.0519088	0.0424876	-0.00581738	0.0206926	0.00262453	-0.00733915	-0.00189943	-0.0103858	0.00188743	-0.0012763	0.00031717
Dromaius novaehollandiae	6	39	0.95	1.026	0.0740741	3.106	1.01743	0.466	0.305	0.980105	1.52787	1.52787	2.0329	2.13989	0.174946	-0.230434	0.00860884	-0.222174	2.21944	1.07296	2.23157	0.642623	0.236066	0.901639	0.367213	0.383607	0.380328	2.18194	0.429802	0.100542	-0.162315	1.96822	1.97746	57.5573	0.0616052	0.0648476	0.016071	-0.138588	-0.0745739	0.0493477	0.0197649	0.0212534	0.0192916	-0.00263427	0.00606579	-0.00547535	-0.00741048	-0.00248742	-0.00737047
Dromaius novaehollandiae	6	39	0.95	1.026	0.0740741	2.522	0.826131	0.534	0.385	1.23718	1.38701	NaN	NaN	NaN	0.214922	-0.190615	0.0406889	-0.0529343	1.65736	0.93633	1.65948	0.677922	0.249351	0.119481	0.651948	0.374026	0.371429	1.62747	0.431731	0.0806414	-0.0359377	1.57763	1.58009	72.9542	0.0516851	0.0544054	0.0435543	-0.1576	-0.0452022	0.0434368	-0.00303575	0.0284381	0.00892081	-0.0004463	0.00369373	-0.0110483	-0.00117741	-0.010344	-0.00596295
Dromaius novaehollandiae	6	39	0.95	1.026	0.0740741	2.665	0.872973	0.536	0.363	1.16649	1.47658	NaN	NaN	NaN	0.183691	-0.20972	0.00772244	-0.223093	1.68252	0.932836	1.69344	0.677686	0.236915	0.895317	0.325069	0.407714	0.399449	1.67301	0.44351	0.068642	-0.128466	1.60868	1.61526	73.1167	0.046838	0.0493032	0.0196387	-0.149809	-0.0673444	0.0297452	-0.0108106	0.0162324	0.0150717	0.00244365	0.00895081	-0.00589966	0.00142781	0.00150844	-0.00278949
Dromaius novaehollandiae	6	39	0.95	1.026	0.0740741	2.913	0.95421	0.5	0.321	1.03152	1.55763	1.57404	1.85065	1.94805	0.206817	-0.198442	0.0757577	-0.00214481	1.88985	1	1.89006	0.654206	0.23676	0.211838	0.713396	0.433022	0.433022	1.8898	0.436802	0.0869831	0.0201692	1.84174	1.8439	67.6012	0.0496681	0.0522822	0.0345952	-0.158135	-0.0592019	0.0473138	-0.00380492	0.0192297	0.00397157	-0.00505704	0.00171738	-0.0134835	0.00020202	-0.00802645	-0.00482548
Dromaius novaehollandiae	6	39	0.95	1.026	0.0740741	1.132	0.370809	0.746	0.857	2.75393	0.870478	0.84522	1.3393	1.40979	0.178777	-0.20341	0.0273234	-0.0522257	1.13583	0.670241	1.14732	0.742124	0.161027	0.844807	0.250875	0.666278	0.667445	0.80882	0.473352	0.0162026	-0.0112392	0.841947	0.842177	10.879	0.0435796	0.0458732	0.0157202	-0.151478	-0.0325406	-0.00998031	-0.0362795	0.0188481	-0.00452434	0.0116831	-0.00038764	0.00559421	0.00258141	-0.00167899	0.00305676
Dromaius novaehollandiae	6	39	0.95	1.026	0.0740741	3.142	1.02922	0.478	0.309	0.992959	1.54693	1.67191	1.87929	1.9782	0.2004	-0.225513	0.00601184	-0.150493	1.9852	1.04603	1.99073	0.679612	0.268608	0.925566	0.349515	0.427184	0.423948	1.96685	0.463374	0.062366	-0.11301	1.91481	1.91915	67.1827	0.0530516	0.0558438	0.0101517	-0.180528	-0.0519456	0.0447928	-0.00325241	0.0181193	0.00527334	0.00697759	0.0126473	-0.00115536	0.00839363	0.00032644	0.00081384
Dromaius novaehollandiae	6	39	0.95	1.026	0.0740741	1.473	0.48251	0.82	0.641	2.05983	1.27925	1.03433	1.42411	1.49907	0.173756	-0.255198	0.0201761	-0.0681564	0.933447	0.609756	0.942606	0.786271	0.166927	0.0374415	0.708268	0.686427	0.689548	0.712092	0.537487	-0.0215242	-0.0418521	0.692688	0.694285	13.6829	0.0291813	0.0307171	-0.0272575	-0.156949	-0.0128064	-0.018761	-0.0086781	0.0338425	0.00376302	0.0260268	0.00802781	0.00762595	0.0033937	-0.00223861	0.00102317
Dromaius novaehollandiae	6	39	0.95	1.026	0.0740741	3.583	1.17368	0.438	0.271	0.870847	1.61624	1.92953	1.85693	1.95466	0.138066	-0.252356	0.00748992	-0.197172	2.21366	1.14155	2.22565	0.697417	0.258303	0.929889	0.387454	0.391144	0.391144	2.06549	0.479523	0.0265714	-0.143782	1.99106	1.99642	58.4814	0.0550392	0.057936	-0.0364477	-0.164306	-0.0646563	0.0256745	-0.00218861	0.015245	0.00781973	0.00036141	0.0116479	-0.00177163	0.00557333	0.00168251	-0.00061569
Dromaius novaehollandiae	6	39	0.95	1.026	0.0740741	3.458	1.13274	0.465	0.291	0.935116	1.59794	NaN	NaN	NaN	0.173569	-0.248712	0.0137047	-0.102731	2.11861	1.07527	2.12301	0.67354	0.168385	0.749141	0.33677	0.381443	0.381443	2.05316	0.448106	0.0682021	-0.046519	1.91295	1.91474	61.9808	0.0534972	0.0563129	-0.00513206	-0.165451	-0.082847	0.0286491	-0.00308748	0.0142889	0.0165155	0.00066689	0.0132018	0.00093367	0.00300848	0.00433738	-0.00286268
Dromaius novaehollandiae	6	39	0.95	1.026	0.0740741	3.195	1.04659	0.503	0.319	1.02509	1.5768	1.72059	1.85692	1.95466	0.273363	-0.178917	0.00977087	-0.173721	1.9322	0.994036	1.94036	0.658307	0.272727	0.902821	0.388715	0.485893	0.485893	1.86397	0.407604	0.136495	-0.125895	1.92662	1.93555	67.9811	0.0494166	0.0520175	0.0855572	-0.168308	-0.0647832	0.0536779	-0.0107505	0.0143112	0.00097361	-0.00976239	0.00314467	-0.00613364	0.00743643	0.0032823	0.00105076
Dromaius novaehollandiae	6	39	0.95	1.026	0.0740741	3.083	1.0099	0.497	0.317	1.01867	1.56782	1.57294	1.96003	2.06319	0.236852	-0.200378	0.0462359	-0.0725932	1.93914	1.00604	1.94041	0.637224	0.258675	0.138801	0.347003	0.44795	0.44795	1.92415	0.416854	0.124261	-0.042397	1.88863	1.89318	71.0031	0.0505669	0.0532284	0.0538418	-0.16328	-0.0829111	0.0446749	-0.00915131	0.0114253	0.00639446	-0.00895773	0.00296339	-0.0137305	-0.00144486	-0.00378686	-0.00715449
Dromaius novaehollandiae	6	39	0.95	1.026	0.0740741	3.15	1.03184	0.478	0.311	0.999386	1.53698	NaN	NaN		0.168295	-0.231773	0.00553259	-0.154598	1.91477	1.04603	1.92155	0.697749	0.254019	0.919614	0.360129	0.414791	0.414791	1.84832	0.481139	0.0266205	-0.101898	1.80384	1.80691	65.4378	0.052085	0.0548263	-0.00909512	-0.164353	-0.0482929	0.0334875	-0.00811655	0.0207031	0.00931515	0.00642902	0.00715586	-0.00455277	0.00576017	-0.00065015	0.00142591
Dromaius novaehollandiae	6	39	0.95	1.026	0.0740741	2.245	0.735394	0.583	0.425	1.36572	1.37176	1.37917	1.62779	1.71347	0.14499	-0.24376	0.0385612	-0.0610164	1.45416	0.857633	1.46698	0.752941	0.2	0.795294	0.310588	0.301176	0.296471	1.31048	0.489872	0.00934241	-0.0243382	1.29981	1.30007	81.4815	0.0361794	0.0380836	-0.0192939	-0.149689	-0.0339952	0.0168044	0.00299527	0.0352812	0.016287	0.0121289	0.00871138	-0.00442284	0.00125472	-0.00657933	-0.00365182
Dromaius novaehollandiae	6	39	0.95	1.026	0.0740741	2.611	0.855284	0.494	0.349	1.1215	1.41547	NaN	NaN	NaN	0.172533	-0.160864	0.0209129	-0.065502	1.84733	1.01215	1.84811	0.702006	0.260745	0.793696	0.340974	0.415473	0.415473	1.84313	0.433585	0.0682431	-0.0300563	1.77666	1.77822	66.7139	0.0580056	0.0610586	0.0346349	-0.132724	-0.0379572	0.0315893	-0.00161429	0.0234332	0.00667211	0.00402457	0.00618268	-0.00376661	0.00479345	-0.0005636	-0.00030899
Dromaius novaehollandiae	6	39	0.95	1.026	0.0740741	2.92	0.956503	0.485	0.321	1.03152	1.5109	1.6194	1.80314	1.89804	0.147358	-0.259355	0.0674341	0	2.02589	1.03093	2.03055	0.685358	0.258567	0.149533	0.00311526	0.389408	0.386293	1.90429	0.478024	0.0316647	0.0399927	1.83905	1.83976	61.1782	0.0559523	0.0588971	-0.0347378	-0.165527	-0.0653686	0.0430794	0.00350219	0.0158758	0.00606016	-0.00828127	0.00287513	-0.0129464	-0.0039782	-0.00592392	-0.00780282
Dromaius novaehollandiae	6	39	0.95	1.026	0.0740741	2.714	0.889024	0.518	0.353	1.13435	1.46742	1.56998	1.72869	1.81967	0.164524	-0.247662	0.013665	-0.105021	1.76848	0.965251	1.77381	0.688385	0.215297	0.0424929	0.334278	0.362606	0.356941	1.7172	0.439658	0.0664317	-0.056491	1.62135	1.62369	69.6035	0.0505533	0.053214	0.00673217	-0.153059	-0.0688168	0.0261068	0.00070754	0.0255041	0.0170664	0.0036286	0.0075382	-0.00702713	-0.00149876	-0.00220993	-0.00492485
Dromaius novaehollandiae	6	39	0.95	1.026	0.0740741	3.227	1.05707	0.47	0.309	0.992959	1.52104	NaN	NaN	NaN	0.207353	-0.269288	0.0176128	-0.129282	1.96157	1.06383	1.96522	0.68932	0.255663	0.786408	0.326861	0.420712	0.417476	1.93855	0.462953	0.0597009	-0.059882	1.88246	1.88436	66.6667	0.0549757	0.0578691	0.00414479	-0.192388	-0.0587085	0.0444063	-0.00130232	0.0214743	0.00637223	0.00011244	0.00634967	-0.00597429	0.00561465	0.00090241	0.00264042
Dromaius novaehollandiae	6	39	0.95	1.026	0.0740741	2.998	0.982054	0.488	0.317	1.01867	1.53943	1.53697	1.95059	2.05326	0.128843	-0.209669	0.0127489	-0.0647464	2.03521	1.02459	2.03832	0.646688	0.230284	0.760252	0.362776	0.359621	0.359621	1.95339	0.440408	0.0597027	-0.0274036	1.7935	1.7947	60.7692	0.0546096	0.0574838	-0.00618435	-0.11981	-0.0700543	0.0281594	0.00642181	0.0155799	0.0169836	6.533e-05	0.00571969	-0.00229157	-0.00279234	0.00072535	-0.0040428
Dromaius novaehollandiae	6	39	0.95	1.026	0.0740741	3.427	1.12258	0.462	0.291	0.935116	1.58763	1.67749	2.04293	2.15046	0.182888	-0.261578	0.0510752	-0.0243228	2.11577	1.08225	2.11832	0.680412	0.264605	0.151203	0.072165	0.412371	0.408935	2.06273	0.475195	0.0399155	0.0263977	2.0038	2.00437	66.9841	0.0540943	0.0569414	-0.0152786	-0.181468	-0.0584987	0.0439124	-0.0065759	0.0108049	-0.00389488	-0.0105871	-0.00235342	-0.013129	-0.00075008	-0.00317682	-0.00019813
Dromaius novaehollandiae	6	39	0.95	1.026	0.0740741	3.432	1.12422	0.462	0.293	0.941543	1.57679	1.76472	1.94478	2.04714	0.234537	-0.279532	0.0050804	-0.279085	2.00173	1.08225	2.01807	0.68942	0.269625	0.94198	0.365188	0.450512	0.447099	1.99424	0.473518	0.0510083	-0.225354	1.96629	1.97982	70.8202	0.0518452	0.0545739	0.00992803	-0.217618	-0.0517695	0.0417439	-0.0194773	0.00649414	-0.0140985	-0.00240747	-0.00062213	-0.00075365	0.0171953	0.00927759	0.0153859
Dromaius novaehollandiae	6	39	0.95	1.026	0.0740741	3.401	1.11406	0.484	0.305	0.980105	1.58689	1.73906	1.95565	2.05858	0.263433	-0.232434	0.023865	-0.116601	1.98445	1.03306	1.98593	0.645902	0.259016	0.777049	0.327869	0.445902	0.445902	1.97776	0.425865	0.129425	-0.0442835	1.93109	1.93593	70.3175	0.0504856	0.0531427	0.0585926	-0.190808	-0.0796657	0.0518397	-0.00825779	0.0141116	0.00315636	-0.00610509	0.00449091	-0.0087435	0.00408064	0.00262513	0.00023819
Dromaius novaehollandiae	6	39	0.95	1.026	0.0740741	2.907	0.952245	0.509	0.331	1.06365	1.53776	1.53505	1.89375	1.99342	0.220199	-0.226148	0.0660524	-0.00372392	1.94598	0.982318	1.94631	0.646526	0.241692	0.543807	0.0513595	0.413897	0.413897	1.94568	0.420044	0.113899	0.0605449	1.84423	1.84874	64.3077	0.0525768	0.055344	0.0447947	-0.151611	-0.0737918	0.0542789	0.00324293	0.0193744	0.0105425	-0.0121171	-0.00087696	-0.0165036	-0.00804572	-0.00482153	-0.00702781
Dromaius novaehollandiae	6	39	0.95	1.026	0.0740741	3.396	1.11243	0.457	0.281	0.902982	1.62633	1.66525	2.03933	2.14666	0.167512	-0.30732	0.0344983	-0.0991409	2.19339	1.09409	2.20185	0.708185	0.263345	0.145907	0.355872	0.398577	0.395018	2.05172	0.485469	0.026797	-0.0494232	2.00072	2.00151	63.252	0.0531607	0.0559586	-0.0482001	-0.197357	-0.0652735	0.0535336	0.00534522	0.0203876	0.00088975	-0.00605192	0.00408122	-0.014576	-0.0024643	-0.0081119	-0.00499208
Dromaius novaehollandiae	6	39	0.95	1.026	0.0740741	3.493	1.1442	0.47	0.285	0.915836	1.64912	1.63579	2.13536	2.24775	0.28008	-0.2046	0.101434	-0.00281992	2.1473	1.06383	2.15069	0.635088	0.22807	0.473684	0.0526316	0.442105	0.442105	2.1133	0.403082	0.172094	0.101058	2.05668	2.06634	62.0462	0.051024	0.0537095	0.0882365	-0.171201	-0.089682	0.0564807	-0.00441121	0.0144322	0.00883138	-0.0067459	0.00557254	-0.0150961	-0.00489771	-0.00366138	-0.00643783
Dromaius novaehollandiae	6	39	0.95	1.026	0.0740741	3.493	1.1442	0.464	0.281	0.902982	1.65125	1.62126	2.1545	2.2679	0.269772	-0.196558	0.0781581	-0.0110191	2.12385	1.07759	2.12667	0.658363	0.270463	0.587189	0.0569395	0.476868	0.476868	2.07408	0.418968	0.137013	0.0628638	2.10813	2.11351	70.132	0.0501693	0.0528098	0.0808926	-0.182365	-0.0638177	0.0518053	-0.0142567	0.00919263	-0.0152974	-0.0144228	-0.00959372	-0.0185504	0.00154525	-0.00297199	0.00353412
Dromaius novaehollandiae	6	39	0.95	1.026	0.0740741	3.025	0.990898	0.5	0.315	1.01224	1.5873	1.58648	1.90674	2.0071	0.252677	-0.198771	0.0688563	-0.0490097	1.94512	1	1.94625	0.647619	0.257143	0.155556	0.609524	0.460317	0.463492	1.92707	0.426499	0.123398	-0.0302881	1.91821	1.92241	63.9683	0.0490048	0.051584	0.0671365	-0.170624	-0.0562368	0.0628504	-0.00245196	0.0178119	-0.00703719	-0.00976583	-0.00593026	-0.0183421	-0.00112866	-0.00862645	-0.00158581
Dromaius novaehollandiae	6	39	0.95	1.026	0.0740741	2.896	0.948642	0.497	0.325	1.04437	1.52923	1.60905	1.79982	1.89455	0.194208	-0.209501	0.0830222	0	1.97119	1.00604	1.97295	0.673846	0.264615	0.249231	0.00307692	0.418462	0.415385	1.95754	0.448048	0.0778076	0.0763958	1.87409	1.87726	66.055	0.0529831	0.0557717	0.0201967	-0.158172	-0.0538488	0.0531681	-0.00152412	0.015334	-0.00566311	-0.0112893	-0.00056044	-0.0143801	-0.00053648	-0.00656269	-0.00296934
Dromaius novaehollandiae	6	39	0.95	1.026	0.0740741	2.552	0.835958	0.545	0.367	1.17934	1.48501	1.48081	1.72338	1.81408	0.110739	-0.220517	0.00677056	-0.0699968	1.76653	0.917431	1.77111	0.681199	0.207084	0.915531	0.313352	0.348774	0.348774	1.62202	0.457314	0.038063	-0.0452161	1.52462	1.52576	67.9049	0.0464755	0.0489215	-0.0184658	-0.121579	-0.0613004	0.0242778	0.00485881	0.0229395	0.0178762	0.00507049	0.0095282	-0.00321555	-0.00088171	-0.00131152	-0.00517298
Dromaius novaehollandiae	6	39	0.95	1.026	0.0740741	3.175	1.04003	0.497	0.313	1.00581	1.58786	NaN	NaN	NaN	0.251081	-0.183812	0.00702411	-0.22913	1.96157	1.00604	1.97242	0.632588	0.255591	0.897764	0.345048	0.444089	0.444089	1.93514	0.389454	0.158696	-0.150208	1.90079	1.91331	65.7143	0.0499946	0.0526259	0.0867784	-0.148625	-0.0778515	0.0463733	-0.00018902	0.0151776	0.0079476	-0.00824092	0.00339416	-0.00721035	0.00239355	0.00441942	0.00054214
Dromaius novaehollandiae	6	39	0.95	1.026	0.0740741	2.891	0.947004	0.497	0.341	1.09579	1.45748	1.48477	1.9471	2.04958	0.234045	-0.182824	0.00737763	-0.191073	1.93139	1.00604	1.93795	0.630499	0.243402	0.897361	0.354839	0.44868	0.44868	1.89375	0.396493	0.135016	-0.118348	1.88847	1.89698	63.9942	0.058091	0.0611484	0.0729816	-0.144014	-0.0711946	0.0480542	-0.00019113	0.0186667	0.0109446	-0.00410471	0.0036042	-0.0107391	0.00169172	8.07e-05	-0.00241356
Dromaius novaehollandiae	6	39	0.95	1.026	0.0740741	2.833	0.928005	0.483	0.341	1.09579	1.41642	1.45817	1.94285	2.04511	0.184972	-0.210023	0.00508979	-0.177841	2.04397	1.0352	2.04987	0.642229	0.255132	0.912023	0.357771	0.431085	0.428152	2.04325	0.437117	0.0838645	-0.126436	1.95115	1.95704	62.7479	0.065424	0.0688674	0.022902	-0.139569	-0.0650527	0.0478234	0.00397497	0.0134103	0.0101189	-0.00733089	0.00210932	-0.00827721	0.00038605	0.00328555	-0.00105319
Dromaius novaehollandiae	6	39	0.95	1.026	0.0740741	3.219	1.05445	0.481	0.311	0.999386	1.54662	1.54431	2.08442	2.19413	0.282788	-0.191681	0.0502946	-0.0382786	1.98634	1.0395	1.9888	0.646302	0.237942	0.144695	0.356913	0.463023	0.463023	1.95248	0.403249	0.155319	-0.0306437	1.95937	1.96576	63.0603	0.0547456	0.0576269	0.0897563	-0.172008	-0.078034	0.0568466	-0.00765617	0.0193891	0.0102091	-0.00449507	0.00654092	-0.0125256	-0.00027269	-0.00385699	-0.00552862
Dromaius novaehollandiae	6	39	0.95	1.026	0.0740741	3.365	1.10227	0.464	0.283	0.909409	1.63958	1.7821	1.88823	1.98761	0.184639	-0.275291	0.0752706	-0.00641779	2.14475	1.07759	2.14546	0.671378	0.250883	0.664311	0.342756	0.420495	0.416961	2.11971	0.456051	0.066969	0.034994	2.01462	2.01604	61.3115	0.051635	0.0543527	-0.00383732	-0.170126	-0.067793	0.0516888	0.0101768	0.0252884	0.0132165	-0.00479228	0.00354657	-0.0123239	-0.0034486	-0.00351667	-0.00366075
Dromaius novaehollandiae	6	39	0.95	1.026	0.0740741	3.136	1.02726	0.482	0.317	1.01867	1.5205	1.61178	1.94568	2.04808	0.203506	-0.234195	0.0190232	-0.073412	2.04421	1.03734	2.04564	0.659306	0.26183	0.138801	0.337539	0.422713	0.419558	2.02539	0.457078	0.0737965	-0.0475937	1.94437	1.94635	68.541	0.0566169	0.0595968	0.00941491	-0.17267	-0.0695247	0.049993	-0.00966617	0.00799565	-0.00039425	-0.0090087	0.00451338	-0.0108392	0.00132851	-0.00021063	-0.00214637
Dromaius novaehollandiae	6	39	0.95	1.026	0.0740741	3.139	1.02824	0.462	0.293	0.941543	1.57679	1.85009	1.69668	1.78598	0.268299	-0.186578	0.0455471	-0.0829038	2.09072	1.08225	2.0932	0.662116	0.273038	0.146758	0.515358	0.47099	0.47099	2.07011	0.435154	0.116646	-0.0826669	2.07241	2.07734	63.2492	0.0547642	0.0576465	0.0703039	-0.184628	-0.0495796	0.0613277	-0.0101313	0.0135256	-0.0103311	-0.00640854	-0.00176066	-0.0124429	0.00572083	-0.00511854	0.00351533
Dromaius novaehollandiae	6	39	0.95	1.026	0.0740741	3.118	1.02136	0.484	0.311	0.999386	1.55627	NaN	NaN	NaN	0.151141	-0.225024	0.00406064	-0.110594	2.0251	1.03306	2.03082	0.672026	0.254019	0.00643087	0.376206	0.37299	0.369775	1.93631	0.455298	0.0559582	-0.0801189	1.80647	1.80911	63.297	0.0535882	0.0564086	-0.00791033	-0.145038	-0.0680896	0.0324277	-0.00128433	0.0144963	0.0106537	-0.0014467	0.00992561	-0.0019023	0.00416993	0.00473582	0.00049981
Dromaius novaehollandiae	6	39	0.95	1.026	0.0740741	3.206	1.05019	0.471	0.301	0.967251	1.56478	1.66435	1.92628	2.02766	0.156727	-0.22035	0.0309521	-0.0384648	2.10725	1.06157	2.10814	0.667774	0.272425	0.139535	0.358804	0.428571	0.425249	2.08576	0.465487	0.0480452	-0.0169596	2.01726	2.0179	65.8842	0.055671	0.058601	-0.00870209	-0.149383	-0.0599011	0.0404017	-0.00558209	0.0074075	-0.00130345	-0.0115532	0.00183064	-0.0111881	0.00172729	-6.311e-05	-0.00234653
Dromaius novaehollandiae	6	39	0.95	1.026	0.0740741	3.461	1.13372	0.458	0.287	0.922263	1.59582	1.71349	2.01986	2.12617	0.182571	-0.261604	0.109244	0	2.19567	1.0917	2.19856	0.686411	0.28223	0.160279	0.00348432	0.407666	0.404181	2.13177	0.464746	0.058791	0.0446961	2.03305	2.03439	66.5072	0.0554064	0.0583225	-0.0142596	-0.183241	-0.0734656	0.0435786	-0.00925652	0.00755267	-0.00836637	-0.0131354	0.00301812	-0.0113822	0.00549828	-3.282e-05	0.00049305
Dromaius novaehollandiae	6	39	0.95	1.026	0.0740741	3.176	1.04036	0.481	0.313	1.00581	1.53674	NaN	NaN	NaN	0.151547	-0.252623	0.0302141	-0.0256817	2.09915	1.0395	2.10197	0.674121	0.268371	0.146965	0.345048	0.405751	0.402556	2.02889	0.475852	0.0358649	-0.0082332	1.96257	1.96291	64.5161	0.0573052	0.0603212	-0.0254172	-0.15466	-0.0606165	0.0460639	-0.00082716	0.00657128	-0.00067873	-0.0140186	0.00090844	-0.00881409	0.00244207	0.00528455	0.00180066
Dromaius novaehollandiae	6	39	0.95	1.026	0.0740741	3.229	1.05772	0.472	0.305	0.980105	1.54754	1.65279	1.95366	2.05649	0.176832	-0.25235	0.0723121	-0.00206389	2.17725	1.05932	2.17943	0.655738	0.268852	0.157377	0.0622951	0.409836	0.406557	2.1209	0.463607	0.0605438	0.0343501	2.02065	2.02185	65.3251	0.0579871	0.061039	-0.0124633	-0.16811	-0.0697441	0.052805	0.00100253	0.00874465	-0.000262	-0.0133235	0.00059551	-0.0140042	-0.00281915	-0.00232155	-0.00363107
Dromaius novaehollandiae	6	39	0.95	1.026	0.0740741	2.904	0.951262	0.488	0.327	1.0508	1.49235	NaN	NaN	NaN	0.179286	-0.194992	0.0498104	0	2.10055	1.02459	2.10057	0.639144	0.278287	0.140673	0.0030581	0.443425	0.443425	2.10054	0.444183	0.0824643	0.0228185	2.02068	2.02249	61.0448	0.0596127	0.0627502	0.0235509	-0.133811	-0.0568586	0.0527575	-0.00340516	0.00324701	-0.00875951	-0.0184324	-0.0036418	-0.0148967	0.00198437	0.00141528	0.00100339
Struthio camelus	1	78.7	1.138	1.181	0.0364098	3.236	0.968507	0.492	0.33	0.968896	1.49091	1.50975	2.1434	1.88348	0.161317	-0.185697	0	-0.0597574	2.44345	1.01626	2.44549	0.606061	0.257576	0.0151515	0.227273	0.393939	0.393939	2.36544	0.444753	0.0950045	-0.0336301	2.05095	2.05343	56.7164	0.0688964	0.0605417	-0.0035163	-0.119902	-0.0795314	0.0369551	0.0179045	-0.00595909	0.0025113	0.00425103	0.00022101	0.00324878	0.00295009	-0.00085498	0.00288789
Struthio camelus	1	78.7	1.138	1.181	0.0364098	3.312	0.991253	0.465	0.305	0.895495	1.52459	1.4954	2.21479	1.94622	0.123196	-0.210319	0.0209195	-0.04369	2.58899	1.07527	2.59229	0.57377	0.213115	0.0983607	0.52459	0.344262	0.344262	2.37883	0.419176	0.100638	-0.0427355	1.79935	1.80267	51.9084	0.0700518	0.0615569	-0.0137191	-0.118544	-0.0971031	0.00236633	0.0139609	0.00316781	-0.00378778	-0.00163854	-0.00094133	-0.00327764	0.00185293	-0.00157173	-0.00174557
Struthio camelus	1	78.7	1.138	1.181	0.0364098	0.965	0.288816	0.7	0.985	2.89201	0.71066	0.728852	1.324	1.16344	0.137805	-0.169957	0.0371742	-0.0140526	1.03475	0.714286	1.03794	0.771574	0.152284	0.654822	0.0456853	0.619289	0.619289	0.945928	0.48908	0.00673134	0.0228262	0.96096	0.961255	12.8114	0.045143	0.0396687	0.00060724	-0.124517	-0.0224157	-0.0198532	-0.0259212	0.00542779	-0.009595	0.00856096	0.00052276	0.00659121	0.00143455	0.00380761	0.00032232
Struthio camelus	2	70	1.118	1.181	0.0533446	3.338	1.00793	0.411	0.295	0.873847	1.39322	1.33555	2.49934	2.23555	0.191881	-0.250435	0	-0.151518	2.67117	1.21655	2.67678	0.644068	0.271186	0.0169491	0.542373	0.40678	0.40678	2.54139	0.475085	0.0597924	-0.14624	2.39738	2.40258	52.0833	0.0867911	0.0776307	-0.0191209	-0.190189	-0.0606319	0.0457396	0.015845	-0.00237691	0.00644555	0.00455998	0.00154826	0.00803374	-0.00106035	-0.00031383	-0.00044685
Struthio camelus	2	70	1.118	1.181	0.0533446	3.568	1.07738	0.426	0.305	0.903469	1.39672	1.3559	2.63146	2.35372	0.1841	-0.303274	0	-0.0836197	2.67112	1.17371	2.67757	0.639344	0.278689	0.0163934	0.557377	0.393443	0.393443	2.42691	0.474641	0.0636193	-0.0732324	2.24423	2.24633	51.7483	0.0865089	0.0773783	-0.0449966	-0.197039	-0.083495	0.0518971	0.0245837	-0.00217809	0.00829015	0.00024416	0.0018614	0.00767665	0.00054474	0.00047841	0.00075472
Struthio camelus	2	70	1.118	1.181	0.0533446	1.196	0.36114	0.634	0.905	2.68079	0.700552	0.733145	1.63133	1.45915	0.111525	-0.125656	0.170388	-0.228655	1.20655	0.788644	1.22908	0.767956	0.19337	0.779006	0.171271	0.220994	0.21547	0.810737	0.462761	0.0144466	-0.00974854	0.813584	0.813771	14.0351	0.0386775	0.0345952	0.00404597	-0.0951894	-0.00842427	-0.0074761	0.00125936	0.018338	0.00486398	0.011358	0.00835637	0.00581839	0.00314344	0.0035029	-0.00064394
Homo sapiens	1	97	0.97	1.18	n/a	1	0.324175	0.688	0.776	2.4678	0.886598	0.888099	1.126	1.16082	0.150462	-0.0989867	0.0828435	-0.0098354	1.03968	0.726744	1.04509	0.844072	0.213918	0.28866	0.0360825	0.733247	0.735825	0.90834	0.579896	-0.0245945	0.0409339	0.85525	0.856582	23.9362	0.0287502	0.0296394	-0.0114672	-0.0974039	0.0180921	-0.0309342	0.00502867	0.00303481	-0.00470064	0.0114101	-0.00645445	0.0130774	-0.00089056	0.0085849	0.00198369
Homo sapiens	1	97	0.97	1.18	n/a	1	0.324175	0.675	0.796	2.53141	0.84799	0.83612	1.196	1.23299	0.147053	-0.0948771	0.0832141	-0.00347919	1.06736	0.740741	1.07405	0.851759	0.222362	0.757538	0.934673	0.746231	0.747487	0.91337	0.576618	-0.0226615	0.0471165	0.879269	0.880822	25.7846	0.0286479	0.0295339	-0.00811481	-0.0939276	0.0198657	-0.0314673	0.00754259	0.00198589	-0.00292508	0.00795318	-0.00732433	0.00847033	-0.00215335	0.00739832	0.0016285
Homo sapiens	1	97	0.97	1.18	n/a	1	0.324175	0.672	0.834	2.65225	0.805755	0.806452	1.24	1.27835	0.154735	-0.0876854	0.0788371	-0.0119186	1.11505	0.744048	1.12232	0.844125	0.266187	0.756595	0.0323741	0.744604	0.745803	0.898678	0.558785	-0.0138781	0.040544	0.896747	0.89777	25.8662	0.0296856	0.0306037	-0.00152657	-0.0955224	0.0241131	-0.0270964	0.0117559	0.006217	-0.00793045	0.00721782	-0.00664416	0.0100652	-0.00062384	0.0066372	-0.00063085
Homo sapiens	1	97	0.97	1.18	n/a	1	0.324175	0.664	0.781	2.4837	0.850192	0.851064	1.175	1.21134	0.166388	-0.085	0.0746336	-0.00586811	1.04794	0.753012	1.05517	0.84251	0.0973111	0.775928	0.930858	0.733675	0.741357	0.939916	0.572363	-0.0188836	0.0418544	0.874763	0.875967	27.7211	0.0265699	0.0273917	0.00576666	-0.0960601	0.0275937	-0.0334133	0.00067954	0.00118315	-0.00789235	0.00469914	-0.00944591	0.00881791	-0.00347393	0.00725738	0.00231943
Homo sapiens	1	97	0.97	1.18	n/a	1	0.324175	0.644	0.778	2.47416	0.827763	0.829187	1.206	1.2433	0.170818	-0.12454	0.093343	-0.00565332	1.04991	0.776398	1.05651	0.843188	0.128535	0.116967	0.928021	0.728792	0.732648	0.992091	0.576847	-0.0310382	0.0403309	0.946534	0.947901	30.3808	0.0180446	0.0186027	-0.00551003	-0.107453	0.0200163	-0.0404382	-0.00162574	0.00344924	-0.00212073	0.0117569	-0.00624898	0.0135964	0.00127484	0.00961792	0.00305576
Homo sapiens	1	97	0.97	1.18	n/a	1	0.324175	0.647	0.784	2.49324	0.825255	0.826446	1.21	1.24742	0.163444	-0.119197	0.0976232	-0.0041751	1.03686	0.772798	1.04421	0.858418	0.131378	0.114796	0.934949	0.741071	0.746173	0.95833	0.592029	-0.044902	0.0510559	0.943201	0.945648	28.9604	0.0194037	0.0200039	-0.0120516	-0.107529	0.0297417	-0.0343483	-0.00428208	-0.00418723	-0.00276958	0.00678319	-0.00258476	0.0143523	-0.00042094	0.0100527	0.00244858
Homo sapiens	1	97	0.97	1.18	n/a	1	0.324175	0.655	0.782	2.48688	0.837596	0.838223	1.193	1.2299	0.172687	-0.11563	0.0971985	-0.0110312	1.08727	0.763359	1.09821	0.850384	0.139386	0.130435	0.0358056	0.774936	0.776215	0.892026	0.564288	-0.0290503	0.0477421	0.89091	0.892661	21.5243	0.0289008	0.0297947	-0.00606249	-0.11	0.0245053	-0.0390672	0.00695895	-0.0002779	-0.00108013	0.00985369	-0.00711309	0.0102162	-0.00053445	0.00999177	-0.00061682
Homo sapiens	1	97	0.97	1.18	n/a	1	0.324175	0.665	0.768	2.44236	0.865885	0.866551	1.154	1.18969	0.155977	-0.106332	0.0913514	-0.0116246	1.04553	0.75188	1.05384	0.839844	0.147135	0.121094	0.046875	0.746094	0.748698	0.93745	0.571489	-0.0276972	0.0504938	0.892977	0.894832	23.7229	0.0226362	0.0233363	-0.0067722	-0.105058	0.0206378	-0.0307403	-0.00017413	0.0042564	-0.00344446	0.011642	-0.00413335	0.0129198	0.00065739	0.00887765	0.00284519
Homo sapiens	1	97	0.97	1.18	n/a	1	0.324175	0.668	0.778	2.47416	0.858612	0.859107	1.164	1.2	0.158475	-0.104765	0.08969	-0.00864559	1.04951	0.748503	1.05798	0.847044	0.124679	0.119537	0.0437018	0.75964	0.760925	0.89986	0.563241	-0.0262709	0.0555923	0.895988	0.898096	21.2876	0.0259971	0.0268011	-0.00704551	-0.102055	0.0235864	-0.0310217	0.00298247	-0.00201533	-0.00601665	0.0102592	-0.00450052	0.0129175	0.00031359	0.0109299	0.00245797
Homo sapiens	1	97	0.97	1.18	n/a	1.25	0.405219	0.632	0.707	2.24837	0.893918	0.881834	1.4175	1.46134	0.204397	-0.164573	0.10959	-0.00103885	1.15333	0.791139	1.16176	0.885431	0.206506	0.140028	0.96181	0.776521	0.779349	0.830454	0.509932	-0.00172511	0.0293741	0.825163	0.825688	14.3878	0.0295879	0.030503	-0.0136488	-0.128096	0.0162813	-0.0524333	0.0377032	0.00494235	0.0136895	0.00772754	0.00632769	0.00887376	0.00020803	0.0110532	-0.00300421
Homo sapiens	1	97	0.97	1.18	n/a	1.25	0.405219	0.652	0.721	2.29289	0.9043	0.904977	1.38125	1.42397	0.232334	-0.172112	0.10901	-0.0130279	1.12417	0.766871	1.14023	0.855756	0.17337	0.130374	0.00277393	0.782247	0.786408	0.849514	0.53878	-0.0140843	0.0303423	0.79162	0.792326	15.0995	0.0384247	0.0396131	-0.00824396	-0.150396	0.0205501	-0.0534185	0.024028	0.00730446	0.00640558	0.0152466	-0.00290171	0.0172668	-0.00045136	0.012825	0.0002393
Homo sapiens	1	97	0.97	1.18	n/a	1.25	0.405219	0.637	0.673	2.14025	0.946508	0.924214	1.3525	1.39433	0.202126	-0.191901	0.139473	-0.00816619	1.08945	0.784929	1.09661	0.885587	0.169391	0.104012	0.958395	0.753343	0.756315	0.925543	0.619101	-0.0270411	0.0345337	0.774298	0.77554	16.4617	0.0383871	0.0395743	-0.0296557	-0.141215	0.00670753	-0.0689893	0.0167916	-0.00680478	0.00876015	0.00473091	0.00376255	0.0100639	0.00200071	0.0132804	0.00201787
Homo sapiens	1	97	0.97	1.18	n/a	1.25	0.405219	0.639	0.705	2.24201	0.906383	0.907441	1.3775	1.4201	0.201774	-0.157992	0.110646	-0.00113078	1.10922	0.782473	1.11642	0.886525	0.190071	0.161702	0.963121	0.75461	0.758865	0.976424	0.641091	-0.0320624	0.0439225	0.826762	0.828549	28.8305	0.0262876	0.0271006	-0.0331947	-0.129318	0.0302704	-0.0455728	0.0367146	0.00155636	0.0110094	0.00639351	0.00702396	0.00692973	-0.00162777	0.00656997	-0.00432256
Homo sapiens	1	97	0.97	1.18	n/a	1.25	0.405219	0.661	0.722	2.29607	0.915512	0.917431	1.3625	1.40464	0.22702	-0.175312	0.124528	-0.00929781	1.11937	0.75643	1.13136	0.872576	0.160665	0.127424	0.950138	0.782548	0.785319	0.795903	0.511379	-0.00359732	0.031916	0.785715	0.786371	12.8205	0.0426992	0.0440198	-0.00755944	-0.139223	0.0151513	-0.0608092	0.0309466	0.00237771	0.0140738	0.0153518	0.00319989	0.0179916	0.00339868	0.0176374	0.00212078
Homo sapiens	1	97	0.97	1.18	n/a	1.25	0.405219	0.645	0.703	2.23565	0.917496	0.922509	1.355	1.39691	0.230116	-0.125548	0.106682	-0.00447927	1.1387	0.775194	1.15229	0.857752	0.229018	0.12091	0.944523	0.772404	0.776671	0.867348	0.579866	-0.0234419	0.0428167	0.826378	0.827819	23.7615	0.0308079	0.0317607	0.0028908	-0.130735	0.0438856	-0.0400972	0.0227485	0.0114639	0.0076599	0.014504	-0.00032733	0.0181632	-0.00203287	0.0138259	0.0015653
Homo sapiens	1	97	0.97	1.18	n/a	1.25	0.405219	0.641	0.694	2.20703	0.923631	0.925069	1.35125	1.39304	0.203464	-0.159774	0.112781	-0.0035975	1.13033	0.780031	1.1384	0.870317	0.188761	0.268012	0.00288184	0.74928	0.75072	0.934768	0.606843	-0.0465949	0.0342264	0.782675	0.784808	23.7304	0.029172	0.0300743	-0.0290878	-0.135473	0.0294435	-0.0436774	0.0194917	0.00404145	0.00831748	0.00991347	0.00038114	0.0119363	-0.00480477	0.00677791	-0.00628068
Homo sapiens	1	97	0.97	1.18	n/a	1.25	0.405219	0.648	0.716	2.27699	0.905028	0.906618	1.37875	1.42139	0.208982	-0.17622	0.112441	-0.00945441	1.11863	0.771605	1.13101	0.870112	0.170391	0.145251	0.955307	0.782123	0.784916	0.816132	0.518711	-0.00438348	0.0274348	0.801054	0.801536	12.5792	0.0339158	0.0349647	-0.0117375	-0.134183	0.0158397	-0.0554997	0.0298794	0.00739306	0.0106152	0.012458	0.00515631	0.013174	0.0005067	0.0138725	-0.00190936
Homo sapiens	1	97	0.97	1.18	n/a	1.5	0.486263	0.633	0.632	2.00986	1.00158	0.97561	1.5375	1.58505	0.262009	-0.223914	0.110973	-0.00068121	1.18569	0.789889	1.2014	0.879747	0.169304	0.123418	0.960443	0.781646	0.786392	0.763882	0.586067	-0.0149657	0.0244055	0.663778	0.664396	10.521	0.0415582	0.0428435	-0.0108689	-0.163987	0.019556	-0.0833729	0.0233924	-0.00087571	0.0172018	0.0132178	0.0101615	0.0140007	0.00241931	0.0148487	-9.259e-05
Homo sapiens	1	97	0.97	1.18	n/a	1.5	0.486263	0.643	0.652	2.07346	0.986196	0.988142	1.518	1.56495	0.307198	-0.227178	0.121354	-0.00850378	1.20862	0.777605	1.23632	0.863497	0.157975	0.124233	0.949387	0.792945	0.797546	0.636539	0.509721	-0.00304585	0.0448989	0.632555	0.634154	8.77712	0.0488994	0.0504118	0.00724087	-0.185376	0.0298327	-0.0833575	0.0198228	0.00342598	0.00569725	0.0200417	0.00510044	0.0190853	-0.00109793	0.0165563	-0.0024874
Homo sapiens	1	97	0.97	1.18	n/a	1.5	0.486263	0.641	0.617	1.96216	1.0389	1.001	1.4985	1.54485	0.23925	-0.207375	0.13606	-0.0184286	1.13908	0.780031	1.15416	0.880065	0.144246	0.0923825	0.943274	0.794165	0.795786	0.778339	0.582564	-0.0116009	0.0335241	0.709761	0.710647	11.7342	0.0446954	0.0460778	-0.0156599	-0.153823	0.00580515	-0.0843404	0.0122969	-0.00793667	0.00366297	0.0104499	-0.00177582	0.0115435	-0.00416641	0.0148004	-0.00074039
Homo sapiens	1	97	0.97	1.18	n/a	1.5	0.486263	0.631	0.63	2.0035	1.00159	0.986193	1.521	1.56804	0.218433	-0.223206	0.122343	-0.00680238	1.16654	0.792393	1.18725	0.865079	0.163492	0.119048	0.94127	0.234921	0.231746	0.694943	0.491007	0.00131886	0.0448692	0.705549	0.706976	5.11022	0.0370919	0.0382391	-0.0150419	-0.151846	-0.0032444	-0.0714516	0.0137533	0.0100355	0.00567592	0.0195377	0.00225823	0.0165385	-0.00374481	0.0144002	-0.00160849
Homo sapiens	1	97	0.97	1.18	n/a	1.5	0.486263	0.637	0.633	2.01304	1.00632	0.995025	1.5075	1.55412	0.228419	-0.204221	0.0963021	-0.00251586	1.16894	0.784929	1.18083	0.870458	0.176935	0.118483	0.938389	0.777251	0.780411	0.705585	0.452114	0.0150587	0.0258614	0.685204	0.685857	9.75855	0.0354951	0.0365928	-0.00659582	-0.140989	0.00059152	-0.0692806	0.0270246	0.00327388	0.00585004	0.017854	-0.00078275	0.0136443	-0.00525265	0.0112714	-0.00558459
Homo sapiens	1	97	0.97	1.18	n/a	1.5	0.486263	0.629	0.636	2.02258	0.988994	0.990099	1.515	1.56186	0.247082	-0.225256	0.120112	-0.00134364	1.21855	0.794913	1.23261	0.874214	0.177673	0.13522	0.944969	0.77044	0.773585	0.643028	0.502733	-0.00060035	0.0234719	0.641454	0.641884	7.81405	0.0398717	0.0411049	-0.00650898	-0.161077	0.0115409	-0.068877	0.0256609	0.00820597	0.0166637	0.018221	0.00627257	0.0136668	-0.002612	0.0120483	-0.00330273
Homo sapiens	1	97	0.97	1.18	n/a	1.5	0.486263	0.628	0.629	2.00032	0.99841	1	1.5	1.54639	0.258233	-0.212	0.112094	-0.00301514	1.18668	0.796178	1.2025	0.879173	0.174881	0.225755	0.955485	0.777424	0.779014	0.74766	0.585855	-0.0188274	0.0455104	0.647645	0.649515	10.0798	0.0410807	0.0423512	-0.0113637	-0.165884	0.0207776	-0.0752696	0.0219742	0.00407679	0.0154371	0.0094438	0.00559262	0.0106618	-0.00352563	0.0134195	-0.00447971
Homo sapiens	1	97	0.97	1.18	n/a	1.5	0.486263	0.64	0.632	2.00986	1.01266	1.0142	1.479	1.52474	0.254733	-0.217265	0.123784	-0.00054894	1.21753	0.78125	1.22951	0.871835	0.174051	0.148734	0.949367	0.756329	0.759494	0.678612	0.532948	-0.00787187	0.0202269	0.645858	0.646222	10.7287	0.0377103	0.0388766	-0.00573011	-0.163134	0.0189612	-0.0635298	0.0276943	0.0117254	0.0165997	0.018912	0.00508053	0.0171291	-0.0016352	0.0150853	-0.00466667
Homo sapiens	1	97	0.97	1.18	n/a	1.5	0.486263	0.652	0.645	2.0512	1.01085	0.98912	1.5165	1.5634	0.276894	-0.242615	0.134775	-0.00715777	1.18114	0.766871	1.19931	0.862016	0.16124	0.111628	0.944186	0.772093	0.776744	0.735502	0.56955	-0.0143003	0.0314747	0.624034	0.624991	10.0101	0.0516213	0.0532178	-0.0101041	-0.183271	0.0117463	-0.084395	0.0124458	0.00706851	0.0107724	0.0198439	0.00206273	0.0191338	-0.00378285	0.0173241	0.00061313
Homo sapiens	1	97	0.97	1.18	n/a	1.5	0.486263	0.655	0.643	2.04484	1.01866	0.999001	1.5015	1.54794	0.277479	-0.222738	0.119152	-0.0116624	1.19548	0.763359	1.21812	0.864697	0.152411	0.108865	0.951788	0.788491	0.791602	0.692988	0.563725	-0.0116151	0.0440028	0.635176	0.636804	11.5071	0.0511472	0.0527291	-0.0017252	-0.176343	0.0230062	-0.0832426	0.015491	0.00262683	0.00745255	0.0162006	0.00493156	0.0174221	-0.00115022	0.0173454	-0.0014077
Homo sapiens	1	97	0.97	1.18	n/a	1.5	0.486263	0.653	0.633	2.01304	1.0316	1.00705	1.4895	1.53557	0.243824	-0.238049	0.11769	-0.00531734	1.12689	0.765697	1.14152	0.85782	0.162717	0.120063	0.943128	0.756714	0.759874	0.774065	0.559067	-0.011924	0.044307	0.674856	0.676414	9.39112	0.0420391	0.0433392	-0.00840441	-0.169582	0.0081622	-0.0713362	0.00624758	0.00893364	0.00824278	0.0204107	0.00405028	0.0193626	-0.003596	0.0137657	-0.00261195
Homo sapiens	1	97	0.97	1.18	n/a	1.75	0.567306	0.619	0.594	1.88901	1.04209	1.01937	1.71675	1.76985	0.284794	-0.294576	0.143789	-0.00010091	1.26052	0.807754	1.29434	0.868687	0.153199	0.116162	0.949495	0.20202	0.198653	0.697918	0.570509	-0.0147818	0.0226931	0.565832	0.56648	4.16667	0.0500758	0.0516246	-0.00416617	-0.19864	0.00229242	-0.105945	-0.00446204	-0.00362768	0.0135225	0.0144389	0.0073864	0.0171732	-0.00110978	0.0159892	0.00128297
Homo sapiens	1	97	0.97	1.18	n/a	1.75	0.567306	0.616	0.589	1.87311	1.04584	1.04822	1.6695	1.72113	0.256394	-0.252214	0.150329	0	1.27104	0.811688	1.29523	0.862479	0.171477	0.127334	0.00169779	0.225806	0.222411	0.747405	0.573266	-0.00959391	0.0105749	0.590507	0.59068	3.9749	0.037393	0.0385494	-0.00855202	-0.174524	0.00672867	-0.078814	0.00899656	0.013399	0.013254	0.0232843	0.00743862	0.0201406	-0.00021525	0.0168586	0.00260824
Homo sapiens	1	97	0.97	1.18	n/a	1.75	0.567306	0.628	0.6	1.90809	1.04667	1.04822	1.6695	1.72113	0.264692	-0.282075	0.144848	0	1.26422	0.796178	1.29307	0.85	0.161667	0.13	0.00166667	0.211667	0.208333	0.730233	0.571701	-0.00215755	0.0206078	0.568845	0.569223	2.40838	0.0443804	0.045753	-0.00258077	-0.1811	-0.00299074	-0.0867944	-0.00821498	0.0144979	0.00236972	0.0260468	0.00489208	0.0261314	-0.0020795	0.0155086	0.00201348
Homo sapiens	1	97	0.97	1.18	n/a	1.75	0.567306	0.634	0.594	1.88901	1.06734	1.05708	1.6555	1.7067	0.303845	-0.294409	0.161677	-0.00540499	1.21133	0.788644	1.24393	0.861953	0.153199	0.117845	0.939394	0.767677	0.200337	0.696654	0.578708	-0.00740462	0.0144768	0.5416	0.541844	5.4429	0.052522	0.0541464	0.00032758	-0.201958	0.00595754	-0.107412	-0.00414796	0.00331306	0.00692955	0.0194757	0.00420246	0.0194103	-0.00491752	0.0158613	0.00019154
Homo sapiens	1	97	0.97	1.18	n/a	1.75	0.567306	0.628	0.599	1.90491	1.04841	1.03734	1.687	1.73918	0.310715	-0.316683	0.156536	-0.00188748	1.24504	0.796178	1.27012	0.859766	0.15025	0.113523	0.949917	0.774624	0.777963	0.574488	0.540928	-0.0091136	0.0343075	0.543413	0.544571	5.24109	0.054284	0.0559629	-0.00212164	-0.214347	0.00383188	-0.112324	-0.00438223	-0.00027584	0.00491271	0.0189938	0.00605756	0.019678	-0.00267263	0.0174822	-0.001296
Homo sapiens	1	97	0.97	1.18	n/a	1.75	0.567306	0.625	0.606	1.92718	1.03135	1.03306	1.694	1.74639	0.301298	-0.293525	0.145611	-0.00323576	1.24667	0.8	1.26991	0.861386	0.169967	0.123762	0.943894	0.770627	0.773927	0.618006	0.550546	-0.012571	0.0267845	0.54639	0.547191	6.90722	0.0484284	0.0499262	-0.00388971	-0.209923	0.00923885	-0.0962649	0.00331744	0.0100483	0.00995714	0.0209218	0.00437936	0.0175352	-0.00606682	0.0147583	-0.00309907
Homo sapiens	1	97	0.97	1.18	n/a	1.75	0.567306	0.626	0.609	1.93672	1.02791	1.02987	1.69925	1.7518	0.34368	-0.325843	0.145224	-0.01675	1.32048	0.798722	1.34908	0.866995	0.167488	0.121511	0.949097	0.788177	0.791461	0.485885	0.546806	-0.00978037	0.0258822	0.421727	0.422634	5.65262	0.0637032	0.0656734	-0.00516801	-0.229109	0.00891508	-0.117993	0.014855	0.00700166	0.0182655	0.0229045	0.00707196	0.0188722	-0.00240547	0.0176941	-0.00073066
Homo sapiens	1	97	0.97	1.18	n/a	2	0.64835	0.599	0.546	1.73637	1.09707	1.0989	1.82	1.87629	0.334902	-0.351304	0.172321	-0.00729043	1.35276	0.834725	1.38371	0.860806	0.161172	0.124542	0.950549	0.782051	0.785714	0.606793	0.574288	-0.00445979	0.0255707	0.415291	0.416101	1.97368	0.049441	0.0509701	-0.00332753	-0.234495	0.00127516	-0.129419	0.00211284	0.00532579	0.00994468	0.0199027	0.00832125	0.0180298	-0.00090616	0.0171936	6.684e-05
Homo sapiens	1	97	0.97	1.18	n/a	2	0.64835	0.584	0.518	1.64732	1.12741	1.12994	1.77	1.82474	0.300436	-0.368686	0.197568	-0.011665	1.35565	0.856164	1.40736	0.870656	0.148649	0.110039	0.569498	0.19305	0.187259	0.707787	0.594062	-0.00600964	0.0163594	0.435148	0.435497	2.59301	0.0469056	0.0483563	-0.0127288	-0.225772	-0.0202703	-0.144434	-0.0169769	-0.0135856	0.00336234	0.00558472	0.00407151	0.00545353	-0.00517578	0.00979474	-0.00140093
Homo sapiens	1	97	0.97	1.18	n/a	2	0.64835	0.598	0.551	1.75227	1.0853	1.07643	1.858	1.91546	0.308922	-0.323479	0.193208	-0.00163866	1.31244	0.83612	1.34838	0.869328	0.15971	0.128857	0.952813	0.778584	0.203267	0.754301	0.607698	-0.017942	0.0141983	0.475269	0.475819	4.56026	0.049834	0.0513753	-0.00653896	-0.211678	0.00550638	-0.127659	0.00013802	0.00172329	0.0147435	0.0149267	0.0100849	0.0127501	0.00112371	0.0154314	0.00195644
Homo sapiens	1	97	0.97	1.18	n/a	2	0.64835	0.588	0.534	1.6982	1.10112	1.10375	1.812	1.86804	0.290979	-0.334139	0.190967	-0.00051418	1.32847	0.85034	1.36859	0.868914	0.151685	0.116105	0.546816	0.200375	0.194757	0.750933	0.593909	-0.00135496	0.0104177	0.46804	0.468158	0.440529	0.0448853	0.0462735	0.00041748	-0.205713	-0.00818636	-0.130459	-0.0100117	-0.00296504	0.00936672	0.0101431	0.00985143	0.0125333	0.00064353	0.0145854	0.0016598
Homo sapiens	1	97	0.97	1.18	n/a	2.25	0.729394	0.604	0.502	1.59644	1.20319	1.20627	1.86525	1.92294	0.281923	-0.34174	0.164119	-0.00432069	1.43573	0.827815	1.46844	0.842629	0.171315	0.171315	0.00398406	0.239044	0.233068	0.420712	0.53449	-0.00220255	0.0387746	0.419485	0.421279	8.30325	0.0396538	0.0408802	-0.0167938	-0.214653	-0.0156506	-0.10995	0.00295007	0.0214003	0.00575159	0.0250445	0.00694946	0.0192237	0.0047948	0.0155806	0.00280722
Homo sapiens	1	97	0.97	1.18	n/a	2.25	0.729394	0.593	0.51	1.62188	1.16275	1.1655	1.9305	1.99021	0.301988	-0.317035	0.162057	-0.00449795	1.38948	0.84317	1.41988	0.84902	0.186275	0.160784	0.998039	0.256863	0.25098	0.597113	0.449583	0.00567943	0.0384436	0.450164	0.451838	8.83721	0.0353059	0.0363979	-0.00821636	-0.225443	0.00026102	-0.101221	0.0208075	0.024063	0.00811112	0.021326	0.00692359	0.0136883	0.00389026	0.013887	0.0001168
Homo sapiens	1	97	0.97	1.18	n/a	2.25	0.729394	0.602	0.501	1.59326	1.2016	1.20337	1.86975	1.92758	0.328495	-0.307526	0.18373	-0.0202729	1.27422	0.830565	1.30396	0.844311	0.163673	0.127745	0.932136	0.774451	0.778443	0.556784	0.516919	-0.00222831	0.0393522	0.560941	0.562324	2.04327	0.0352196	0.0363089	0.00243101	-0.227074	0.00213823	-0.115928	-0.00761572	0.00505624	-0.00866482	0.0174262	-0.00479516	0.013579	-0.00240812	0.0124967	0.00092503
Homo sapiens	1	97	0.97	1.18	n/a	2.25	0.729394	0.611	0.5	1.59008	1.222	1.22399	1.83825	1.8951	0.315728	-0.355212	0.178035	-0.012551	1.3698	0.818331	1.40854	0.842	0.146	0.128	0.926	0.216	0.208	0.420549	0.531175	-0.00369283	0.0345424	0.403729	0.405221	4.03423	0.0441083	0.0454725	-0.00129062	-0.234914	-0.0121028	-0.127091	-0.0240657	0.0084759	-0.0107812	0.0158302	-0.00096353	0.0131014	-0.0023175	0.0144092	0.0005675
Homo sapiens	1	97	0.97	1.18	n/a	2.25	0.729394	0.608	0.505	1.60598	1.20396	1.20627	1.86525	1.92294	0.293342	-0.357375	0.185845	-0.00706274	1.34075	0.822368	1.38251	0.855446	0.164356	0.126733	0.942574	0.215842	0.207921	0.635257	0.606203	-0.0109808	0.0251755	0.404704	0.405635	2.76775	0.0453002	0.0467012	-0.0126294	-0.225308	-0.0101851	-0.124219	-0.00936984	0.00982705	0.00535839	0.0174065	0.00862531	0.0137643	0.00023258	0.0152841	0.0003415
Homo sapiens	1	97	0.97	1.18	n/a	2.25	0.729394	0.603	0.483	1.53602	1.24845	1.25	1.8	1.85567	0.29343	-0.297411	0.163599	-0.00561026	1.26894	0.829187	1.30268	0.850932	0.165631	0.134576	0.94824	0.217391	0.213251	0.546925	0.57495	-0.00919616	0.0240145	0.47339	0.474088	2.24719	0.0363863	0.0375116	-0.00172877	-0.2164	0.00576915	-0.109986	-0.0079161	0.00434799	0.00039149	0.0111083	0.0054577	0.00932458	-0.00190917	0.0110293	0.00014275
Homo sapiens	1	97	0.97	1.18	n/a	2.25	0.729394	0.607	0.493	1.56782	1.23124	1.23305	1.82475	1.88119	0.298028	-0.311842	0.168981	-0.00655133	1.29107	0.823723	1.32729	0.849899	0.180527	0.168357	0.93712	0.237323	0.229209	0.718916	0.408755	0.0111679	0.0549097	0.482337	0.485581	6.7734	0.0313155	0.032284	-0.00380423	-0.216285	-0.0048322	-0.11443	0.0112941	0.0199923	0.0059132	0.0150055	0.00578635	0.0132084	0.00265155	0.0127402	0.00353854
Homo sapiens	1	97	0.97	1.18	n/a	2.25	0.729394	0.642	0.535	1.70138	1.2	1.20192	1.872	1.9299	0.312716	-0.341308	0.199608	-0.0178553	1.39079	0.778816	1.42605	0.807477	0.179439	0.158879	0.00373832	0.248598	0.242991	0.482646	0.476016	-0.00510064	0.02884	0.471197	0.472107	8.76351	0.0367792	0.0379167	0.0058593	-0.223996	-0.0142952	-0.0879406	-0.0284577	0.0575224	0.003073	0.0309123	0.00453084	0.0174008	0.00342385	0.00967421	0.00846335
Homo sapiens	1	97	0.97	1.18	n/a	2.25	0.729394	0.635	0.519	1.6505	1.22351	1.22549	1.836	1.89278	0.28586	-0.350546	0.204713	-0.00215281	1.30854	0.787402	1.35221	0.820809	0.177264	0.142582	0.00385356	0.236994	0.22158	0.630609	0.585715	-0.0166055	0.0381108	0.510768	0.512457	7.09914	0.0392207	0.0404337	-0.0104876	-0.221035	-0.0109844	-0.105688	-0.0139381	0.0338443	0.00719079	0.0307563	0.00772428	0.0128264	0.00564708	0.0112016	0.00462319
Homo sapiens	2	78.5	0.94	1.14	n/a	0.75	0.246981	0.642	0.769	2.48426	0.83485	0.825764	0.90825	0.966223	0.211074	-0.15389	0.115341	-0.00700512	1.04114	0.778816	1.05141	0.854356	0.131339	0.119636	0.940182	0.738622	0.743823	0.983801	0.584898	-0.0395608	0.0493307	0.933928	0.936067	28.7145	0.0202799	0.0215743	-0.00985766	-0.131904	0.0272368	-0.0540153	0.00470891	-5.371e-05	0.00248021	0.010969	-0.00472046	0.0166408	0.0015731	0.012732	0.00243024
Homo sapiens	2	78.5	0.94	1.14	n/a	0.75	0.246981	0.638	0.78	2.51979	0.817949	0.819001	0.91575	0.974202	0.201962	-0.147289	0.12063	-0.00515599	1.04623	0.783699	1.05744	0.870513	0.139744	0.123077	0.947436	0.752564	0.760256	0.966989	0.602758	-0.0585056	0.0630818	0.948859	0.952752	29.354	0.017046	0.0181341	-0.0190217	-0.130562	0.0405914	-0.0461053	0.00217548	-0.00717101	0.00366153	0.00681844	0.00291919	0.0172001	0.00112201	0.0132702	0.00247567
Homo sapiens	2	78.5	0.94	1.14	n/a	0.75	0.246981	0.646	0.778	2.51333	0.830334	0.831255	0.90225	0.95984	0.213384	-0.14288	0.120106	-0.013457	1.0971	0.773994	1.11372	0.848329	0.133676	0.124679	0.0308483	0.772494	0.775064	0.90009	0.560762	-0.0339673	0.0587488	0.898161	0.900721	21.2625	0.0269845	0.0287069	-0.00610571	-0.136688	0.0288144	-0.0489909	0.00582746	-0.0011485	-0.00352702	0.0116263	-0.0103289	0.0112555	-0.00185095	0.011659	-0.00093347
Homo sapiens	2	78.5	0.94	1.14	n/a	0.75	0.246981	0.649	0.747	2.41319	0.868809	0.869565	0.8625	0.917553	0.192736	-0.131391	0.112874	-0.0137501	1.04271	0.770416	1.05549	0.843373	0.131191	0.104418	0.0281125	0.746988	0.751004	0.934922	0.567475	-0.0320574	0.0627761	0.892423	0.895202	22.3284	0.0232812	0.0247672	-0.00673097	-0.131465	0.0234066	-0.0436073	-0.00317298	-0.00205309	-0.00723742	0.00832078	-0.00868975	0.0112849	-0.00254183	0.00853317	0.00090539
Homo sapiens	2	78.5	0.94	1.14	n/a	1	0.329307	0.624	0.704	2.27428	0.886364	0.887311	1.127	1.19894	0.252571	-0.203358	0.135417	-0.00100498	1.16348	0.801282	1.17629	0.877841	0.196023	0.129261	0.954545	0.768466	0.772727	0.83776	0.500741	-6.6e-06	0.0376558	0.837741	0.838587	14.539	0.0277185	0.0294877	-0.01271	-0.160491	0.0160813	-0.0691361	0.0363458	0.00701933	0.0112724	0.0111815	0.00379215	0.0132039	-0.00256748	0.0152112	-0.00355058
Homo sapiens	2	78.5	0.94	1.14	n/a	1	0.329307	0.646	0.7	2.26135	0.922857	0.915751	1.092	1.1617	0.249324	-0.195226	0.136722	-0.00099951	1.08924	0.773994	1.10053	0.881429	0.18	0.151429	0.958571	0.748571	0.755714	0.958835	0.634242	-0.0370364	0.0543949	0.817826	0.82047	26.107	0.0290481	0.0309023	-0.0377616	-0.162843	0.0333184	-0.0600366	0.0382121	0.00234945	0.00983897	0.00853728	0.0065541	0.010944	-0.00274082	0.00988663	-0.00510076
Homo sapiens	2	78.5	0.94	1.14	n/a	1	0.329307	0.641	0.691	2.23228	0.927641	0.929368	1.076	1.14468	0.251417	-0.197428	0.139359	-0.00407653	1.12535	0.780031	1.13773	0.872648	0.188133	0.267728	0.00289436	0.751085	0.75398	0.930643	0.60803	-0.0578108	0.0422899	0.778417	0.781706	22.449	0.0298283	0.0317323	-0.0365378	-0.16729	0.0364859	-0.0552324	0.0249928	0.00338829	0.0113009	0.0110138	0.0014589	0.0140495	-0.00533021	0.0082646	-0.00760226
Homo sapiens	2	78.5	0.94	1.14	n/a	1.25	0.411634	0.637	0.666	2.15152	0.956456	0.942507	1.32625	1.4109	0.210125	-0.207481	0.192045	-0.0168347	1.09591	0.784929	1.11504	0.902402	0.166667	0.207207	0.948949	0.834835	0.836336	0.917904	0.609935	-0.0374693	0.10133	0.783512	0.790925	20.4589	0.0393753	0.0418886	-0.0420728	-0.138476	0.00937807	-0.0573442	0.024952	-0.0142886	0.0211155	-0.00039637	0.017954	0.0122484	0.00490404	0.00767287	-0.00314848
Homo sapiens	2	78.5	0.94	1.14	n/a	1.75	0.576288	0.608	0.564	1.82201	1.07801	1.07991	1.6205	1.72394	0.255204	-0.316162	0.234404	-0.00271985	1.21776	0.822368	1.27101	0.893617	0.161348	0.20922	0.992908	0.221631	0.218085	0.625479	0.568103	-0.00086273	0.0410384	0.532232	0.533813	3.98707	0.0486072	0.0517097	-0.0358572	-0.204651	-0.0229527	-0.10068	0.0271613	-0.00945496	0.0234066	-0.00834274	0.0148764	0.00720349	0.0139706	0.00956015	0.00602856
Homo sapiens	2	78.5	0.94	1.14	n/a	1.75	0.576288	0.605	0.554	1.7897	1.09206	1.03413	1.69225	1.80027	0.261138	-0.28716	0.236381	-0.00663476	1.20618	0.826446	1.25244	0.884477	0.162455	0.205776	0.960289	0.220217	0.214801	0.833257	0.612929	-0.0360642	0.0686874	0.661749	0.666281	9.06114	0.0297847	0.0316858	-0.0523588	-0.187651	-0.00402668	-0.0867353	0.0196249	-0.00865676	0.010934	-0.00060532	0.00670477	0.0212195	0.00317898	0.0160622	-0.00469814
Homo sapiens	2	78.5	0.94	1.14	n/a	1.75	0.576288	0.591	0.557	1.79939	1.06104	1.0627	1.64675	1.75186	0.261951	-0.344614	0.26324	-0.00537557	1.36352	0.846024	1.42342	0.886894	0.152603	0.192101	0.982047	0.199282	0.195691	0.681509	0.592407	-0.0164504	0.0447748	0.53173	0.533865	3.82166	0.0460422	0.0489811	-0.0418035	-0.216465	-0.0269793	-0.112204	0.0103368	-0.0120843	0.0152973	-0.00906526	0.00913028	0.00774115	0.00645655	0.0126347	0.00040344
Homo sapiens	2	78.5	0.94	1.14	n/a	1.75	0.576288	0.582	0.549	1.77355	1.06011	1.06157	1.6485	1.75372	0.280248	-0.317926	0.23217	-0.00943131	1.22992	0.859107	1.28184	0.888889	0.143898	0.187614	0.998179	0.193078	0.189435	0.678911	0.57799	-0.0190051	0.0421313	0.571427	0.573293	4.98409	0.0422735	0.0449718	-0.0336644	-0.207349	-0.0127494	-0.110061	0.011943	-0.0245088	0.0130541	-0.0144791	0.00858269	0.00484497	0.00771289	0.0101028	0.00117124
Homo sapiens	2	78.5	0.94	1.14	n/a	1.75	0.576288	0.579	0.545	1.76063	1.06239	1.06496	1.64325	1.74814	0.264478	-0.294062	0.223237	-0.0009023	1.3009	0.863558	1.34437	0.899083	0.161468	0.209174	0.970642	0.222018	0.218349	0.620798	0.566417	-0.0143253	0.0426938	0.541746	0.543615	4.99469	0.0386842	0.0411534	-0.0355876	-0.195879	-0.0104418	-0.0978139	0.0288492	-0.01679	0.0226297	-0.010309	0.0180521	0.00310182	0.0159027	0.00476712	0.00286732
Homo sapiens	2	78.5	0.94	1.14	n/a	1.75	0.576288	0.595	0.55	1.77678	1.08182	1.08342	1.61525	1.71835	0.269138	-0.30039	0.230042	-0.00710034	1.26179	0.840336	1.30826	0.890909	0.163636	0.218182	0.976364	0.229091	0.225455	0.617472	0.579505	-0.00748005	0.0403843	0.504542	0.506211	5.51948	0.0449488	0.0478178	-0.0337915	-0.194068	-0.00941446	-0.101966	0.0383959	-0.00912645	0.0281197	-0.00557641	0.0207403	0.00526532	0.0190867	0.00673746	0.0060182
Homo sapiens	2	78.5	0.94	1.14	n/a	1.75	0.576288	0.596	0.559	1.80585	1.06619	1.05597	1.65725	1.76303	0.288127	-0.314842	0.236635	-0.00851684	1.27618	0.838926	1.32594	0.890877	0.161002	0.19678	0.998211	0.21288	0.207513	0.687253	0.588139	-0.0277135	0.0521672	0.568515	0.571576	5.4371	0.0415504	0.0442026	-0.0441489	-0.205317	-0.00567689	-0.101611	0.0245987	-0.0208331	0.0185496	-0.00635629	0.0127423	0.00822	0.00729307	0.00615194	-0.00525052
Homo sapiens	2	78.5	0.94	1.14	n/a	1.75	0.576288	0.59	0.552	1.78324	1.06884	1.07066	1.6345	1.73883	0.275904	-0.340428	0.230756	-0.00141591	1.26834	0.847458	1.32342	0.896739	0.157609	0.195652	0.981884	0.213768	0.210145	0.548987	0.542553	-0.00697937	0.0358042	0.509176	0.510481	3.52564	0.0483537	0.0514401	-0.0332635	-0.211082	-0.0261689	-0.114214	0.0212378	-0.0166104	0.0262936	-0.00654561	0.0124167	0.00330611	0.011356	0.00783719	0.00271181
Homo sapiens	2	78.5	0.94	1.14	n/a	1.75	0.576288	0.591	0.555	1.79293	1.06486	1.06724	1.63975	1.74441	0.272057	-0.319036	0.237676	0	1.26874	0.846024	1.32216	0.900901	0.167568	0.21982	0.0018018	0.221622	0.218018	0.645122	0.58864	-0.0266236	0.054228	0.567709	0.570914	4.68584	0.0420969	0.0447839	-0.0548303	-0.211867	-0.0100159	-0.0917209	0.032311	-0.0168232	0.0234015	-0.00845908	0.0210807	0.00783587	0.0115874	0.00244209	0.00040469
Homo sapiens	3	63.5	0.94	1.14	n/a	0.75	0.246981	0.665	0.855	2.76208	0.777778	0.778816	0.963	1.02447	0.116896	-0.0759136	0.123093	-0.0007254	1.09365	0.75188	1.10086	0.878363	0.219883	0.725146	0.940351	0.719298	0.719298	1.04594	0.639512	-0.0465856	0.10289	0.920932	0.927832	45.2566	0.0179968	0.0191455	-0.0233017	-0.0617648	0.0276204	-0.0231765	0.0122922	0.00027518	0.00888566	0.0123722	-0.00180896	0.00977487	-0.00380895	0.00772836	-0.00163406
Homo sapiens	3	63.5	0.94	1.14	n/a	0.75	0.246981	0.662	0.827	2.67163	0.800484	0.801925	0.93525	0.994947	0.133264	-0.0954271	0.122327	-0.0128867	1.03653	0.755287	1.04477	0.870617	0.177751	0.233374	0.00241838	0.785973	0.789601	0.9214	0.569752	-0.0149516	0.0863909	0.895909	0.900189	22.0176	0.0359775	0.0382739	-0.0091	-0.0853717	0.0175776	-0.0322194	0.0157356	-0.0071452	0.00925385	0.00460414	0.00631586	0.00804175	0.00302606	0.00680546	0.00296991
Homo sapiens	3	63.5	0.94	1.14	n/a	1	0.329307	0.633	0.7	2.26135	0.904286	0.907441	1.102	1.17234	0.166119	-0.147299	0.139454	-0.00972673	1.1824	0.789889	1.18926	0.855714	0.162857	0.241429	0.934286	0.754286	0.754286	0.873497	0.578601	-0.0299485	0.0671802	0.805067	0.80842	19.1682	0.0258046	0.0274517	-0.0321693	-0.112986	0.0153745	-0.0350805	0.0206685	-0.00631902	0.00858956	0.0159005	0.00560525	0.0174896	-0.00073709	0.012833	0.00020839
Homo sapiens	3	63.5	0.94	1.14	n/a	1.5	0.493961	0.582	0.578	1.86723	1.00692	1.00806	1.488	1.58298	0.257265	-0.234196	0.218712	-0.00051124	1.29291	0.859107	1.30992	0.863322	0.1609	0.204152	0.939446	0.764706	0.766436	0.816339	0.570737	-0.026178	0.0828492	0.702082	0.707438	20.141	0.0241634	0.0257057	-0.0306633	-0.178926	0.00615661	-0.0647959	0.0129134	0.00360276	-5.403e-05	0.0142493	-0.00167157	0.0246151	-0.00041668	0.022566	-0.00279722
Homo sapiens	3	63.5	0.94	1.14	n/a	1.5	0.493961	0.592	0.569	1.83816	1.04042	1.04167	1.44	1.53191	0.243458	-0.25957	0.226916	-0.00154356	1.22788	0.844595	1.27032	0.855888	0.140598	0.188049	0.940246	0.195079	0.191564	0.788061	0.561935	-0.0322927	0.0912319	0.696875	0.703563	6.03538	0.0270247	0.0287497	-0.0315331	-0.186556	-0.00869537	-0.072006	-0.0110621	-0.00634809	-0.010367	0.00868567	-0.0113006	0.0192612	-0.00354072	0.0169736	-0.00244106
Homo sapiens	3	63.5	0.94	1.14	n/a	1.5	0.493961	0.597	0.58	1.87369	1.02931	1.03093	1.455	1.54787	0.263256	-0.239297	0.20726	-0.00188542	1.27868	0.837521	1.29884	0.863793	0.137931	0.198276	0.943103	0.767241	0.77069	0.702721	0.536963	-0.0197955	0.0887995	0.687378	0.693372	10.5967	0.0288902	0.0307343	-0.0166809	-0.188974	0.00482796	-0.0667258	0.00162034	-0.00386199	-0.0055894	0.011318	-0.00477409	0.0217906	-0.00055583	0.0219623	-0.00169466
Homo sapiens	3	63.5	0.94	1.14	n/a	1.5	0.493961	0.585	0.557	1.79939	1.05027	1.05263	1.425	1.51596	0.253146	-0.235265	0.207253	-0.00584544	1.28194	0.854701	1.29725	0.863555	0.136445	0.208259	0.953321	0.759425	0.761221	0.789918	0.567585	-0.0286647	0.0805747	0.686251	0.691559	17.0168	0.0249863	0.0265811	-0.0257658	-0.17585	0.00456456	-0.0726904	0.00370084	-0.00891108	-0.0019121	0.00855579	-0.00556838	0.0218169	-0.00186055	0.0202118	-0.00065324
Homo sapiens	3	63.5	0.94	1.14	n/a	1.5	0.493961	0.589	0.566	1.82847	1.04064	1.04275	1.4385	1.53032	0.23101	-0.227833	0.219494	0	1.26075	0.848896	1.27919	0.863958	0.146643	0.196113	0.00176678	0.75265	0.754417	0.731144	0.534109	-0.0141367	0.090214	0.684168	0.690235	11.2383	0.0261384	0.0278068	-0.0258473	-0.177743	-0.00104431	-0.0632832	0.00507917	-0.00278129	-0.010948	0.00796871	-0.00335378	0.0173156	-0.00055743	0.0163115	-0.00273815
Homo sapiens	3	63.5	0.94	1.14	n/a	1.75	0.576288	0.581	0.514	1.66048	1.13035	1.1325	1.54525	1.64388	0.298651	-0.288303	0.231427	-0.00394721	1.3656	0.860585	1.40739	0.863813	0.143969	0.215953	0.955253	0.202335	0.202335	0.558193	0.523155	-0.014687	0.0608298	0.53918	0.5428	4.51977	0.0294486	0.0313284	-0.0111347	-0.221759	-0.00087158	-0.0836725	0.0018574	-0.00617941	-6.809e-05	0.0112426	-0.00714338	0.0184136	-0.00096884	0.0218454	-0.00204436
Homo sapiens	3	63.5	0.94	1.14	n/a	1.75	0.576288	0.58	0.517	1.67017	1.12186	1.1236	1.5575	1.65691	0.284438	-0.28559	0.239366	-0.00253759	1.32415	0.862069	1.34856	0.868472	0.143133	0.2147	0.961315	0.767892	0.201161	0.655253	0.544034	-0.0230703	0.0754767	0.592761	0.597992	10.6622	0.0281195	0.0299143	-0.0150347	-0.214112	0.00195902	-0.0856497	0.0015468	-0.00420561	0.00444188	0.00861065	-0.00264753	0.0187725	0.00244128	0.0213149	-0.00087453
Homo sapiens	3	63.5	0.94	1.14	n/a	1.75	0.576288	0.588	0.531	1.7154	1.10734	1.10865	1.5785	1.67926	0.276725	-0.268982	0.220577	0	1.31331	0.85034	1.33591	0.851224	0.156309	0.225989	0.00188324	0.762712	0.764595	0.595802	0.534496	-0.023466	0.0610865	0.570695	0.574435	9.19158	0.0256739	0.0273127	-0.0171008	-0.218199	0.0025794	-0.0657978	0.00249798	0.00573074	-0.00509226	0.0151193	-0.00753917	0.0215344	0.00342488	0.0170594	-0.00192835
Homo sapiens	3	63.5	0.94	1.14	n/a	1.75	0.576288	0.589	0.533	1.72186	1.10507	1.10742	1.58025	1.68112	0.268156	-0.275608	0.216112	-0.00332698	1.30615	0.848896	1.34575	0.855535	0.146341	0.21576	0.947467	0.208255	0.206379	0.663075	0.540747	-0.0218879	0.0634894	0.623829	0.627433	10.6077	0.0246375	0.0262101	-0.0269467	-0.212815	-0.00283985	-0.0707588	-0.00024704	-0.00104216	-0.00845016	0.0120053	-0.00533389	0.0213026	0.00162459	0.0177325	0.00068765
Homo sapiens	3	63.5	0.94	1.14	n/a	1.75	0.576288	0.584	0.521	1.68309	1.12092	1.12233	1.55925	1.65878	0.298414	-0.28464	0.222366	-0.00313014	1.34504	0.856164	1.36736	0.867562	0.147793	0.211132	0.963532	0.767754	0.769674	0.525482	0.507735	-0.00348495	0.066798	0.520228	0.52451	5.04484	0.0329965	0.0351027	-0.00805853	-0.223214	-0.00306062	-0.0897702	0.00611075	-0.00685424	0.00172266	0.00861137	-0.00481085	0.0141229	0.00017335	0.019606	-0.00064537
Homo sapiens	3	63.5	0.94	1.14	n/a	2	0.658615	0.583	0.473	1.52803	1.23256	1.23457	1.62	1.7234	0.351614	-0.329495	0.214299	-0.00903745	1.44918	0.857633	1.49389	0.858351	0.143763	0.200846	0.940803	0.192389	0.190275	0.476844	0.521148	-0.00807901	0.052893	0.440687	0.443923	3.57583	0.0350517	0.0372891	0.0018434	-0.235716	-0.00359741	-0.115449	-0.0125029	-0.00567411	-0.00276302	0.0193186	-0.0147172	0.0194239	-0.00996691	0.0232613	-0.00060753
Homo sapiens	3	63.5	0.94	1.14	n/a	2	0.658615	0.594	0.511	1.65079	1.16243	1.16414	1.718	1.82766	0.363255	-0.37582	0.222901	0	1.44239	0.841751	1.49782	0.843444	0.158513	0.201566	0.00195695	0.207436	0.203522	0.440995	0.501898	-0.00029618	0.0521107	0.440205	0.443279	4.18605	0.0395002	0.0420215	-0.00428011	-0.269319	-0.0143705	-0.111844	-0.00300962	0.0126095	0.0010818	0.0231362	-0.0105833	0.0227208	-0.00077836	0.0196658	0.00347474
Homo sapiens	3	63.5	0.94	1.14	n/a	2	0.658615	0.569	0.487	1.57326	1.16838	1.17096	1.708	1.81702	0.319086	-0.373688	0.217471	0	1.48507	0.878735	1.53839	0.843943	0.137577	0.195072	0.00205339	0.186858	0.184805	0.457437	0.504275	-0.0008346	0.0609743	0.450451	0.454559	9.57944	0.0329188	0.03502	-0.0142495	-0.245916	-0.0288351	-0.112568	-0.0188826	-0.00012834	-0.00385896	0.0194922	-0.011183	0.0196861	-0.00292194	0.0189582	0.0099146
Homo sapiens	3	63.5	0.94	1.14	n/a	2	0.658615	0.569	0.481	1.55387	1.18295	1.18624	1.686	1.79362	0.336795	-0.350409	0.216305	-0.00218084	1.49179	0.878735	1.54033	0.841996	0.133056	0.176715	0.945946	0.180873	0.178794	0.489955	0.503939	-0.0008055	0.0538294	0.48486	0.48784	9.23077	0.0353234	0.0375781	-0.00038894	-0.244891	-0.0189809	-0.115537	-0.0230339	-0.00457467	-0.0131918	0.0150824	-0.0191643	0.014117	-0.00982678	0.0156382	0.00519659
Homo sapiens	3	63.5	0.94	1.14	n/a	2	0.658615	0.57	0.459	1.4828	1.24183	1.24533	1.606	1.70851	0.317164	-0.358015	0.210691	0	1.47196	0.877193	1.51762	0.843137	0.119826	0.172113	0.00217865	0.180828	0.178649	0.476832	0.489051	0.0047523	0.0566075	0.493725	0.496982	9.06832	0.0332591	0.0353821	-0.00570536	-0.240282	-0.0254969	-0.113876	-0.0228458	-0.0137509	-0.0178593	0.006154	-0.0199119	0.0106929	-0.00686851	0.0147426	0.00550684
Homo sapiens	3	63.5	0.94	1.14	n/a	2	0.658615	0.588	0.494	1.59587	1.19028	1.19332	1.676	1.78298	0.365126	-0.367283	0.207824	-0.00831176	1.4286	0.85034	1.47303	0.862348	0.145749	0.214575	0.953441	0.212551	0.210526	0.468873	0.532291	-0.0132904	0.0376943	0.459505	0.46124	1.19048	0.038659	0.0411266	-0.014683	-0.256479	-0.00738059	-0.127351	0.00319419	-0.0121012	-0.00088813	0.00802017	-0.0132739	0.0166458	-0.00574541	0.0199323	-0.0040762
Homo sapiens	1	97	0.97	1.18	n/a	2.25	0.729394	0.404	0.306	0.973128	1.32026	1.34771	1.6695	1.72113	0.208726	-0.258887	0.0522729	-0.00558049	2.2888	1.23762	2.28982	0.738562	0.248366	0.176471	0.74183	0.447712	0.447712	2.2466	0.497982	0.0043802	0.0341478	2.24034	2.2406	56.2748	0.0864359	0.0891092	-0.00816656	-0.202997	-0.0135639	0.0202419	0.00315966	0.0269684	0.00399789	0.00633017	-0.00426483	-0.00276838	-0.00305101	-0.00095775	0.00076601
Homo sapiens	1	97	0.97	1.18	n/a	2.25	0.729394	0.402	0.308	0.979489	1.30519	1.31926	1.7055	1.75825	0.21955	-0.254103	0.0553506	0	2.41415	1.24378	2.41518	0.733766	0.256494	0.506494	0.00324675	0.438312	0.438312	2.37112	0.487576	0.0172266	0.0551628	2.34396	2.34467	55.0914	0.0920773	0.0949251	0.00572877	-0.204503	-0.017307	0.0199954	0.00234739	0.0267831	0.00325159	0.00142691	-0.0073168	-0.00462207	-0.00032093	-8.79e-05	0.00103954
Homo sapiens	1	97	0.97	1.18	n/a	2.25	0.729394	0.389	0.311	0.989029	1.2508	1.29534	1.737	1.79072	0.239553	-0.234556	0.0737086	-0.00406877	2.4975	1.28535	2.49872	0.73955	0.263666	0.511254	0.78135	0.453376	0.453376	2.47538	0.484593	0.0216149	0.0733927	2.44716	2.44836	53.1915	0.10407	0.107289	0.01888	-0.203318	-0.00225628	0.0248068	0.00385554	0.0271601	0.00030131	0.00188769	-0.00541103	-0.00374533	0.00049482	0.00138898	0.00285157
Homo sapiens	1	97	0.97	1.18	n/a	2.25	0.729394	0.38	0.298	0.947687	1.27517	1.29702	1.73475	1.7884	0.213231	-0.259175	0.065606	-0.0318334	2.38388	1.31579	2.38797	0.775168	0.231544	0.506711	0.781879	0.422819	0.422819	2.20678	0.538305	-0.0400129	0.0655908	2.29844	2.29972	53.699	0.0970226	0.100023	-0.0282395	-0.209428	0.0119862	-0.00696884	-0.00051685	0.016409	0.00664305	0.0111954	0.00143737	-0.00167724	-0.00650952	-0.00211512	0.00126794
Homo sapiens	1	97	0.97	1.18	n/a	2.25	0.729394	0.403	0.314	0.998569	1.28344	1.30039	1.73025	1.78376	0.251526	-0.212972	0.0662815	-0.044062	2.32108	1.24069	2.32237	0.719745	0.238853	0.420382	0.719745	0.464968	0.461783	2.30527	0.490681	0.0182291	0.0515546	2.28989	2.29055	55.0706	0.0935188	0.0964111	0.0196612	-0.206231	-0.00253304	0.0407382	-0.00736908	0.0216627	0.00514609	0.012846	0.00545689	-0.00059711	0.00035576	-0.00124285	0.00314358
Homo sapiens	1	97	0.97	1.18	n/a	2.25	0.729394	0.389	0.301	0.957227	1.29236	1.31926	1.7055	1.75825	0.212335	-0.278015	0.0660301	-0.00865453	2.34503	1.28535	2.34856	0.744186	0.255814	0.196013	0.774086	0.425249	0.425249	2.21993	0.522648	-0.0284653	0.0536227	2.26763	2.26844	53.7468	0.0927436	0.095612	-0.0260391	-0.214158	-0.00117571	0.0160561	0.0021388	0.022861	0.00431238	0.00127258	-0.00757109	-0.00755323	-0.00456248	-0.00078807	0.00100264
Homo sapiens	1	97	0.97	1.18	n/a	2.25	0.729394	0.385	0.302	0.960408	1.27483	1.3089	1.719	1.77216	0.265217	-0.248462	0.0795376	-0.00884081	2.39252	1.2987	2.3938	0.758278	0.271523	0.460265	0.81457	0.493377	0.493377	2.39243	0.494573	0.00915089	0.0782185	2.39108	2.39238	55.3571	0.0967456	0.0997378	0.016127	-0.223728	0.0205837	0.0175077	0.0142109	0.0229272	-0.00416593	-0.00362927	-0.00748863	-0.00600638	-0.00129601	-0.00089352	0.0012795
Homo sapiens	1	97	0.97	1.18	n/a	2.25	0.729394	0.409	0.32	1.01765	1.27812	1.31406	1.71225	1.76521	0.222897	-0.2611	0.032008	-0.0341605	2.35835	1.22249	2.35978	0.734375	0.265625	0.421875	0.7375	0.453125	0.453125	2.29729	0.507335	-0.0080922	0.0274058	2.30932	2.30949	53.5806	0.0946453	0.0975724	-0.00812301	-0.200334	0.00751127	0.0398051	0.00890806	0.0273483	-0.00040448	-0.00275382	-0.00998229	-0.0116164	-0.00787645	-0.00390037	-0.00036841
Homo sapiens	1	97	0.97	1.18	n/a	2.25	0.729394	0.361	0.312	0.992209	1.15705	1.15607	1.94625	2.00644	0.22127	-0.265976	0.0712543	-0.0303478	2.57018	1.38504	2.57284	0.75	0.246795	0.185897	0.737179	0.429487	0.426282	2.46624	0.513956	-0.0167821	0.0382267	2.49335	2.4937	48.8426	0.125331	0.129207	-0.00891507	-0.206475	0.00949545	0.0197329	0.00671666	0.0245724	0.00580711	0.00273722	-0.00999318	-0.0134211	-0.0108749	-0.00512611	0.00080498
Homo sapiens	1	97	0.97	1.18	n/a	2.25	0.729394	0.387	0.306	0.973128	1.26471	1.3089	1.719	1.77216	0.196038	-0.245943	0.0599696	-0.0113223	2.34827	1.29199	2.35206	0.754902	0.25817	0.447712	0.794118	0.441176	0.441176	2.22432	0.537956	-0.046188	0.0546855	2.29952	2.30063	52.4652	0.0986868	0.101739	-0.0369899	-0.201529	0.0115417	0.0181733	0.00328827	0.0196431	0.00300141	0.0065209	-0.00032123	0.00098151	-0.00139576	0.000176	0.00124884
Homo sapiens	1	97	0.97	1.18	n/a	2.25	0.729394	0.392	0.31	0.985849	1.26452	1.2987	1.7325	1.78608	0.255479	-0.246525	0.0482212	-0.0300217	2.38651	1.27551	2.387	0.76129	0.277419	0.422581	0.790323	0.5	0.5	2.37989	0.516299	-0.0231459	0.0405229	2.38638	2.38683	55.1201	0.09718	0.100186	-0.00202292	-0.220255	0.0312356	0.028291	0.00780144	0.0194535	-0.00546493	0.00127803	-0.0116284	-0.0078535	-0.00733251	-0.00198465	-0.00016514
Homo sapiens	1	97	0.97	1.18	n/a	2.5	0.810438	0.384	0.3	0.954047	1.28	1.3089	1.91	1.96907	0.256306	-0.279219	0.0766046	-0.00097985	2.38962	1.30208	2.39153	0.75	0.266667	0.51	0.00666667	0.48	0.476667	2.3675	0.514866	-0.0214397	0.0762999	2.38066	2.38198	54.8015	0.0962751	0.0992527	-0.0116306	-0.236899	0.012872	0.0296727	0.0056034	0.0258587	-0.00068859	0.00420501	-0.00821512	-0.00516156	-0.00380249	-0.00245017	-0.00010141
Homo sapiens	1	97	0.97	1.18	n/a	2.5	0.810438	0.374	0.296	0.941327	1.26351	1.31234	1.905	1.96392	0.254833	-0.325005	0.0784956	-0.00841291	2.44154	1.3369	2.44379	0.773649	0.290541	0.452703	0.00675676	0.5	0.496622	2.40145	0.544447	-0.0665787	0.0748965	2.44134	2.44339	53.8559	0.100138	0.103235	-0.047401	-0.2498	0.037342	0.0276929	0.0184048	0.0209587	-0.00740029	-0.00496243	-0.0111778	-0.00413053	-0.00233661	-0.00019106	0.00131839
Homo sapiens	1	97	0.97	1.18	n/a	2.5	0.810438	0.387	0.302	0.960408	1.28146	1.2987	1.925	1.98454	0.261513	-0.287713	0.0594748	-0.0220377	2.38415	1.29199	2.3848	0.754967	0.278146	0.430464	0.751656	0.503311	0.5	2.37434	0.523255	-0.0387919	0.0409951	2.38411	2.38478	55.1282	0.0945257	0.0974491	-0.0236734	-0.245119	0.0318027	0.0349896	0.010985	0.0179339	-0.00571469	0.00100365	-0.00841027	-0.00791621	-0.00753651	-0.00204061	0.00114583
Homo sapiens	1	97	0.97	1.18	n/a	2.5	0.810438	0.383	0.3	0.954047	1.27667	1.29702	1.9275	1.98711	0.281688	-0.251558	0.0645421	-0.0259608	2.35191	1.30548	2.35269	0.75	0.266667	0.446667	0.796667	0.493333	0.493333	2.35046	0.501281	0.00057576	0.0582735	2.35033	2.35105	56.8327	0.0952308	0.0981761	0.0109795	-0.242717	0.0165557	0.0196777	0.00197479	0.0197454	-0.00489135	0.00078646	-0.00501839	-0.00317854	-0.00237787	-0.00072267	0.00121374
Homo sapiens	1	97	0.97	1.18	n/a	2.5	0.810438	0.388	0.299	0.950867	1.29766	1.32275	1.89	1.94845	0.258139	-0.335452	0.0777925	-0.0238562	2.25307	1.28866	2.25687	0.765886	0.254181	0.508361	0.802676	0.478261	0.478261	2.18047	0.547391	-0.0718601	0.0774121	2.24479	2.24727	56.5499	0.0895743	0.0923446	-0.0508994	-0.256396	0.0196406	0.00882209	0.00460681	0.0280764	0.00309924	0.0029686	-0.0110827	-0.0110662	-0.00724845	-0.00177675	0.00025258
Homo sapiens	1	97	0.97	1.18	n/a	2.5	0.810438	0.405	0.318	1.01129	1.27358	1.29702	1.9275	1.98711	0.266849	-0.263747	0.0554462	-0.0255541	2.37696	1.23457	2.37776	0.742138	0.273585	0.418239	0.72327	0.484277	0.481132	2.36113	0.508521	-0.0109579	0.0431167	2.36848	2.3689	55.6688	0.0947574	0.097688	0.00492511	-0.225171	0.0252864	0.0446954	0.00906068	0.0266958	-0.0040908	-0.00143165	-0.0096754	-0.00788345	-0.00391883	-0.00243445	0.00302784
Homo sapiens	1	97	0.97	1.18	n/a	2.5	0.810438	0.408	0.321	1.02083	1.27103	1.29032	1.9375	1.99742	0.233694	-0.305681	0.0763137	-0.0160035	2.23672	1.22549	2.23955	0.76324	0.255452	0.439252	0.788162	0.489097	0.485981	2.17986	0.54236	-0.0650865	0.0682495	2.23328	2.23527	57.4333	0.0914633	0.0942921	-0.0539293	-0.243318	0.0157957	0.024818	0.00155653	0.0211595	0.0008225	0.00728679	-0.00458791	-0.00563805	-0.00692772	-0.0038186	0.00081657
Homo sapiens	1	97	0.97	1.18	n/a	2.5	0.810438	0.397	0.319	1.01447	1.24451	1.26904	1.97	2.03093	0.239867	-0.290438	0.0903439	-0.0142927	2.23181	1.25945	2.23405	0.774295	0.247649	0.485893	0.827586	0.504702	0.504702	2.21397	0.53834	-0.0480821	0.0898931	2.2315	2.23383	58.0846	0.0951631	0.0981063	-0.040499	-0.237422	0.0198373	0.0086063	0.00815871	0.0218184	1.773e-05	0.0065544	-0.00410513	-0.00414425	-0.00832957	-0.00329131	-0.00047247
Homo sapiens	1	97	0.97	1.18	n/a	2.5	0.810438	0.387	0.307	0.976308	1.26059	1.29032	1.9375	1.99742	0.253591	-0.277267	0.0770177	-0.00685145	2.32224	1.29199	2.32455	0.762215	0.250814	0.508143	0.00651466	0.495114	0.491857	2.28433	0.540418	-0.0591198	0.0767059	2.3214	2.32342	55.8638	0.0970381	0.100039	-0.0341151	-0.237814	0.0259148	0.0172063	-0.00148269	0.0247213	0.00074483	0.0103996	-0.00394954	-0.00176034	-0.0049421	-0.00022191	0.00195224
Homo sapiens	1	97	0.97	1.18	n/a	2.75	0.891481	0.395	0.296	0.941327	1.33446	1.33869	2.05425	2.11778	0.308204	-0.297092	0.0460619	-0.0454759	2.42421	1.26582	2.42645	0.739865	0.266892	0.445946	0.753378	0.469595	0.469595	2.37725	0.51795	-0.0333228	0.0403445	2.40357	2.40414	56.7423	0.0890576	0.091812	-0.00226639	-0.264399	0.0245983	0.03691	-0.00426002	0.0252555	-0.00148508	0.00234408	-0.00978155	-0.00843283	-0.00241435	0.00242118	0.00445391
Homo sapiens	1	97	0.97	1.18	n/a	2.75	0.891481	0.387	0.293	0.931786	1.32082	1.3245	2.07625	2.14046	0.282052	-0.311837	0.0536814	-0.019664	2.36592	1.29199	2.36837	0.767918	0.283276	0.430034	0.00682594	0.501706	0.498294	2.32571	0.548928	-0.0923789	0.0470525	2.36592	2.36819	55.4822	0.0903444	0.0931385	-0.0456317	-0.26002	0.054342	0.0364426	0.00905426	0.0243707	-0.00018628	0.0081139	-0.00792767	-0.00231163	-0.00293909	0.0023749	0.00348816
Homo sapiens	1	97	0.97	1.18	n/a	2.75	0.891481	0.392	0.293	0.931786	1.33788	1.34409	2.046	2.10928	0.301695	-0.3012	0.0760939	-0.0431293	2.39437	1.27551	2.39628	0.740614	0.262799	0.412969	0.740614	0.477816	0.474403	2.36641	0.510974	-0.0180062	0.0559868	2.3794	2.38013	56.7604	0.0873786	0.090081	-0.00665433	-0.267916	0.0160678	0.0432892	-0.00010863	0.026955	-0.00058317	0.00647942	-0.0025175	-0.00553172	-0.00388901	-0.00260688	0.00277806
Homo sapiens	1	97	0.97	1.18	n/a	2.75	0.891481	0.386	0.295	0.938146	1.30847	1.31406	2.09275	2.15747	0.299668	-0.309265	0.0731208	-0.00778035	2.40103	1.29534	2.40299	0.776271	0.291525	0.450847	0.789831	0.508475	0.505085	2.3802	0.540451	-0.0761242	0.0700025	2.40049	2.40272	56.0209	0.092073	0.0949207	-0.0305226	-0.266455	0.0618973	0.0332593	0.0131605	0.0164387	-0.00662887	0.0010896	-0.010609	-0.00382791	-0.00276994	0.0037418	0.00462445
Homo sapiens	1	97	0.97	1.18	n/a	2.75	0.891481	0.376	0.285	0.906345	1.3193	1.32275	2.079	2.1433	0.257658	-0.328726	0.0728937	-0.00833418	2.38742	1.32979	2.39063	0.782456	0.270175	0.449123	0.77193	0.501754	0.498246	2.32932	0.556048	-0.0992468	0.0672494	2.38742	2.39043	54.7493	0.091095	0.0939124	-0.0663171	-0.261492	0.0389098	0.0214095	0.00567042	0.0211257	-0.00021781	0.00852894	-0.00977142	-0.00442248	-0.00661485	0.00264209	0.00232349
Homo sapiens	1	97	0.97	1.18	n/a	2.75	0.891481	0.375	0.279	0.887264	1.34409	1.30719	2.10375	2.16881	0.286874	-0.290545	0.0663002	-0.0225363	2.41208	1.33333	2.41325	0.767025	0.272401	0.21147	0.795699	0.494624	0.494624	2.39616	0.526512	-0.0441478	0.0465806	2.41154	2.41239	55.6452	0.0878948	0.0906132	-0.0170177	-0.260309	0.0360245	0.0244207	0.00710781	0.0197411	-0.00352255	0.0052925	-0.00895518	-0.00272381	-0.00444807	0.00096812	0.00298695
Homo sapiens	1	97	0.97	1.18	n/a	2.75	0.891481	0.353	0.273	0.868183	1.29304	1.30719	2.10375	2.16881	0.279979	-0.330065	0.0642212	-0.0322694	2.48859	1.41643	2.48995	0.758242	0.267399	0.194139	0.802198	0.479853	0.479853	2.46082	0.523745	-0.0369334	0.0343205	2.4817	2.48221	53.0401	0.098844	0.101901	-0.0301729	-0.274751	0.0134724	0.0214016	0.00802459	0.0231597	-0.00225527	0.00162658	-0.00651525	-0.00269934	-0.0006037	0.00037577	0.0023401
Homo sapiens	1	97	0.97	1.18	n/a	2.75	0.891481	0.369	0.283	0.899985	1.30389	1.33156	2.06525	2.12912	0.278966	-0.28937	0.0381003	-0.0246012	2.4529	1.35501	2.45408	0.759717	0.268551	0.434629	0.787986	0.484099	0.484099	2.42112	0.525121	-0.0390669	0.0289587	2.44688	2.44736	55.2803	0.0950571	0.097997	-0.0170507	-0.256629	0.0314254	0.0209076	0.00818457	0.0201806	5.428e-05	0.00429892	-0.00441936	-0.00251663	-0.00258489	0.00225255	0.00349947
Homo sapiens	1	97	0.97	1.18	n/a	2.75	0.891481	0.382	0.279	0.887264	1.36918	1.321	2.08175	2.14613	0.317477	-0.277964	0.0717409	-0.0641352	2.40728	1.3089	2.40892	0.774194	0.286738	0.473118	0.774194	0.516129	0.516129	2.39239	0.545067	-0.0794374	0.0705376	2.40253	2.40487	56.4384	0.0840094	0.0866076	-0.0102954	-0.259911	0.0655243	0.0206085	0.002657	0.0190944	-0.00496547	-0.00364316	-0.014907	-0.00522815	-0.00159993	0.00113543	0.00303523
Homo sapiens	1	97	0.97	1.18	n/a	2.75	0.891481	0.378	0.284	0.903165	1.33099	1.31752	2.08725	2.1518	0.281819	-0.325767	0.096512	-0.00483778	2.40468	1.32275	2.40834	0.767606	0.274648	0.450704	0.816901	0.489437	0.489437	2.3605	0.539698	-0.0717403	0.0903804	2.40233	2.4051	55.2597	0.0898565	0.0926355	-0.0425244	-0.270296	0.03694	0.0301531	0.00610892	0.0209336	-0.00437697	0.0025312	-0.0115843	-0.00644132	-0.00641858	1.124e-05	0.00156266
Homo sapiens	1	97	0.97	1.18	n/a	2.75	0.891481	0.372	0.28	0.890444	1.32857	1.33156	2.06525	2.12912	0.280848	-0.322047	0.109936	-0.0226579	2.36496	1.34409	2.37008	0.775	0.267857	0.453571	0.8	0.482143	0.478571	2.309	0.543872	-0.0764139	0.101878	2.35973	2.36317	55.3785	0.0898408	0.0926194	-0.0487761	-0.272084	0.034568	0.0212661	0.0047275	0.0238166	-0.00026204	0.0119194	-0.00467148	0.00116988	-0.00242344	0.00388819	0.00409541
Homo sapiens	1	97	0.97	1.18	n/a	2.75	0.891481	0.379	0.289	0.919066	1.31142	1.31579	2.09	2.15464	0.294309	-0.280444	0.0998068	-0.0504239	2.37759	1.31926	2.38028	0.757785	0.287197	0.453287	0.768166	0.515571	0.512111	2.35831	0.548319	-0.0914231	0.0947545	2.3744	2.37805	55.1769	0.0916456	0.09448	-0.0267601	-0.25283	0.0540848	0.0312283	-0.00524408	0.0205609	-0.00229102	-0.00020225	-0.0107258	-0.0043575	-0.00095073	0.00174912	0.00265888
Homo sapiens	1	97	0.97	1.18	n/a	3	0.972525	0.362	0.266	0.845922	1.3609	1.38696	2.163	2.2299	0.28274	-0.345324	0.0566036	-0.0250261	2.37195	1.38122	2.37615	0.774436	0.263158	0.154135	0.796992	0.469925	0.466165	2.28884	0.552273	-0.0865668	0.0331968	2.36126	2.36308	53.8776	0.0874229	0.0901267	-0.0599097	-0.283202	0.0289487	0.0153192	0.00327828	0.0245315	-0.00030329	0.00482342	-0.00740042	-0.00304632	-0.00475075	-0.00196179	0.00040369
Homo sapiens	1	97	0.97	1.18	n/a	3	0.972525	0.374	0.288	0.915885	1.29861	1.34953	2.223	2.29175	0.323268	-0.345209	0.0559748	-0.0408134	2.395	1.3369	2.39669	0.763889	0.267361	0.569444	0.791667	0.510417	0.506944	2.37655	0.544513	-0.0894834	0.0518568	2.39393	2.39617	54.8052	0.0946379	0.0975649	-0.0387302	-0.291619	0.05624	0.0312347	0.00849873	0.028576	0.00099314	0.00573166	-0.0115735	-0.00885158	-0.0066686	0.00014514	0.00305365
Homo sapiens	1	97	0.97	1.18	n/a	3	0.972525	0.378	0.271	0.861823	1.39483	1.3986	2.145	2.21134	0.303139	-0.322304	0.0541949	-0.0299186	2.30506	1.32275	2.30917	0.763838	0.254613	0.564576	0.797048	0.457565	0.453875	2.24935	0.527546	-0.0473232	0.0522784	2.28241	2.28349	57.7406	0.0800149	0.0824896	-0.0193582	-0.278263	0.0269097	0.0145356	0.00285593	0.0286025	0.00923601	0.0148494	-0.00199345	-0.00189872	-0.00183206	0.0044159	0.00615711
Homo sapiens	1	97	0.97	1.18	n/a	3	0.972525	0.374	0.268	0.852282	1.39552	1.35135	2.22	2.28866	0.327424	-0.274644	0.0683857	-0.0143849	2.33685	1.3369	2.3378	0.753731	0.242537	0.514925	0.794776	0.485075	0.485075	2.3344	0.498248	0.00608751	0.0672618	2.3328	2.33378	58.159	0.0807729	0.083271	0.0260445	-0.275271	0.0201599	0.0192436	0.00148484	0.0277262	0.00744652	0.0138683	0.00319433	0.00333256	0.00213516	0.0016423	0.00477212
Homo sapiens	1	97	0.97	1.18	n/a	3	0.972525	0.383	0.277	0.880904	1.38267	1.38889	2.16	2.2268	0.312042	-0.30931	0.0798828	-0.0424229	2.38131	1.30548	2.38314	0.747292	0.270758	0.198556	0.768953	0.476534	0.472924	2.34849	0.522538	-0.0395516	0.0294515	2.37137	2.37188	55.4633	0.0828522	0.0854147	-0.005974	-0.26818	0.0374079	0.045467	0.00493037	0.0298157	-0.00170125	0.00190329	-0.0117367	-0.00769648	-0.00672509	-0.00177956	0.00306343
Homo sapiens	1	97	0.97	1.18	n/a	3	0.972525	0.38	0.27	0.858643	1.40741	1.37741	2.178	2.24536	0.313659	-0.350225	0.0532847	-0.0374034	2.31109	1.31579	2.31345	0.751852	0.27037	0.155556	0.755556	0.481481	0.481481	2.28049	0.530162	-0.0561283	0.0332047	2.30615	2.30707	57.1027	0.0780905	0.0805057	-0.0306756	-0.291876	0.0352593	0.0399636	0.0081554	0.0276964	-0.00236051	0.00050985	-0.0110942	-0.00970631	-0.00815472	-0.00404655	0.0015371
Homo sapiens	1	97	0.97	1.18	n/a	3	0.972525	0.372	0.276	0.877723	1.34783	1.35318	2.217	2.28557	0.300505	-0.364315	0.0716658	-0.0339214	2.31957	1.34409	2.32239	0.764493	0.271739	0.199275	0.797101	0.48913	0.485507	2.28221	0.540378	-0.0753237	0.0467725	2.31716	2.31885	55.7951	0.0860023	0.0886622	-0.0497913	-0.29317	0.0369728	0.0322156	0.0142762	0.0262837	-0.00049101	0.00186182	-0.00920805	-0.00719792	-0.00448184	-0.00212702	0.00165486
Homo sapiens	1	97	0.97	1.18	n/a	3	0.972525	0.374	0.279	0.887264	1.3405	1.3459	2.229	2.29794	0.320485	-0.314404	0.0590354	-0.0330843	2.40633	1.3369	2.4072	0.741935	0.268817	0.193548	0.781362	0.494624	0.494624	2.39973	0.516003	-0.0266209	0.0502402	2.40581	2.40648	54.9598	0.0886348	0.0913761	0.00053653	-0.271452	0.0243731	0.0475187	0.00073306	0.0346763	-0.00358905	0.00140157	-0.0135107	-0.00851975	-0.00527611	-0.00311762	0.00076118
Homo sapiens	1	97	0.97	1.18	n/a	3	0.972525	0.372	0.27	0.858643	1.37778	1.38122	2.172	2.23918	0.310409	-0.321962	0.0404942	-0.0386901	2.46719	1.34409	2.46917	0.751852	0.274074	0.207407	0.766667	0.481481	0.477778	2.42229	0.52738	-0.0494626	0.0210532	2.45742	2.45801	54.27	0.0852843	0.087922	-0.011397	-0.269416	0.0431086	0.0437013	0.00985355	0.0345397	0.00060374	0.004955	-0.0138533	-0.00531998	-0.00629011	0.002134	0.00208118
Homo sapiens	1	97	0.97	1.18	n/a	3	0.972525	0.364	0.263	0.836381	1.38403	1.39082	2.157	2.22371	0.310942	-0.369803	0.0621473	-0.0134621	2.40296	1.37363	2.40696	0.768061	0.26616	0.117871	0.809886	0.463878	0.460076	2.34306	0.534472	-0.0598074	0.0593033	2.38483	2.38632	54.6335	0.0845522	0.0871673	-0.0445678	-0.304046	0.0254843	0.0240355	0.0136624	0.032785	0.00135305	0.00779655	-0.00541629	-0.00124561	-0.00278258	-0.00155825	-0.00065343
Homo sapiens	1	97	0.97	1.18	n/a	3	0.972525	0.364	0.263	0.836381	1.38403	1.39082	2.157	2.22371	0.275451	-0.340698	0.103882	-0.0253022	2.37358	1.37363	2.37967	0.764259	0.262357	0.448669	0.787072	0.467681	0.463878	2.29939	0.53466	-0.0647473	0.0968287	2.35468	2.35756	55.325	0.0830248	0.0855926	-0.0500109	-0.28607	0.0211189	0.0242241	0.00477523	0.0173995	0.00218885	0.0078636	-0.00446023	-0.00442393	-0.00560108	-0.00323087	0.00100732
Homo sapiens	1	97	0.97	1.18	n/a	4	1.2967	0.332	0.226	0.718716	1.46903	1.4771	2.708	2.79175	0.386222	-0.419393	0.106003	-0.0759527	2.57772	1.50602	2.58029	0.752212	0.29646	0.154867	0.778761	0.49115	0.486726	2.55377	0.532603	-0.0775001	0.0357717	2.57636	2.57778	53.5977	0.0794875	0.0819459	-0.0375497	-0.35985	0.0488816	0.0474304	0.00217838	0.021281	-0.0113035	-0.00258827	-0.00965048	0.000487	0.00051587	0.00436432	0.0052759
Homo sapiens	1	97	0.97	1.18	n/a	4	1.2967	0.335	0.223	0.709175	1.50224	1.5083	2.652	2.73402	0.397561	-0.379896	0.0931927	-0.044405	2.57047	1.49254	2.57173	0.744395	0.295964	0.152466	0.775785	0.484305	0.479821	2.54923	0.515298	-0.0300101	0.0200397	2.56277	2.56302	54.3544	0.0755237	0.0778595	-0.00613735	-0.352167	0.0355974	0.0444833	0.00281375	0.022248	-0.00934404	-0.00279578	-0.0040622	-0.00045203	0.00050066	0.00075571	0.0027992
Homo sapiens	1	97	0.97	1.18	n/a	4	1.2967	0.337	0.224	0.712355	1.50446	1.51286	2.644	2.72577	0.385522	-0.390508	0.0773823	-0.073945	2.57717	1.48368	2.57927	0.745536	0.28125	0.147321	0.763393	0.477679	0.477679	2.54325	0.521165	-0.0438323	0.0217721	2.56704	2.56751	54.5865	0.0754509	0.0777844	-0.0213059	-0.351135	0.0249946	0.0431476	-0.00483128	0.0252927	-0.00937951	-0.00202772	-0.00891548	-0.00595019	-0.00464416	-0.00348578	-0.00024316
Homo sapiens	1	97	0.97	1.18	n/a	4	1.2967	0.332	0.224	0.712355	1.48214	1.46413	2.732	2.81649	0.391642	-0.396851	0.081342	-0.0515488	2.65048	1.50602	2.65261	0.75	0.290179	0.160714	0.776786	0.477679	0.473214	2.6117	0.518985	-0.037511	0.0259788	2.63519	2.63558	53.3333	0.0797969	0.0822648	-0.0178338	-0.356755	0.0320141	0.0419915	0.00372709	0.0265348	-0.0111021	-3.083e-05	-0.00618909	0.00193042	-0.00102176	0.00219402	0.00173837
Homo sapiens	1	97	0.97	1.18	n/a	4	1.2967	0.332	0.22	0.699635	1.50909	1.51515	2.64	2.72165	0.390477	-0.378185	0.0791311	-0.0699005	2.60364	1.50602	2.60677	0.759091	0.295455	0.145455	0.768182	0.472727	0.468182	2.56717	0.519155	-0.0381669	0.0493029	2.58736	2.58811	55.2036	0.0756042	0.0779425	-0.011139	-0.35627	0.0367101	0.0280174	-0.00089831	0.0148843	-0.0158915	-0.003079	-0.0116016	-0.00035475	-0.00421113	0.00198384	0.00147071
Homo sapiens	1	97	0.97	1.18	n/a	4	1.2967	0.338	0.22	0.699635	1.53636	1.49477	2.676	2.75876	0.390028	-0.381094	0.0643792	-0.0463358	2.59084	1.47929	2.59274	0.75	0.295455	0.445455	0.790909	0.486364	0.481818	2.57026	0.51946	-0.0394531	0.0515548	2.58564	2.58645	54.8387	0.0726181	0.074864	-0.0163929	-0.34678	0.0371169	0.043965	-0.0029893	0.0213081	-0.0186184	-0.00160556	-0.00968211	-0.00144341	-0.00261163	0.00285772	0.00463916
Homo sapiens	1	97	0.97	1.18	n/a	4	1.2967	0.33	0.222	0.705995	1.48649	1.49477	2.676	2.75876	0.376516	-0.431634	0.0791996	-0.0323658	2.53654	1.51515	2.54288	0.738739	0.27027	0.13964	0.779279	0.441441	0.436937	2.48186	0.513273	-0.0243621	0.0453765	2.49763	2.49816	53.789	0.0773677	0.0797605	-0.0279724	-0.368136	0.00366974	0.0370584	0.00018585	0.0292359	-0.0100622	-0.00288968	-0.0127788	-0.00561313	-0.0107614	-0.00646154	-0.00349196
Homo sapiens	1	97	0.97	1.18	n/a	4	1.2967	0.331	0.221	0.702815	1.49774	1.50376	2.66	2.74227	0.394334	-0.389158	0.0908149	-0.0915901	2.58552	1.51057	2.58773	0.769231	0.276018	0.149321	0.760181	0.488688	0.484163	2.55375	0.528139	-0.0611896	0.0334522	2.58128	2.58222	55.0898	0.0761492	0.0785043	-0.0289074	-0.364536	0.0358272	0.0205774	-0.00504541	0.0179849	-0.0133913	0.00219889	-0.0142119	-0.00512839	-0.00775082	-0.00181201	-0.00020745
Homo sapiens	1	97	0.97	1.18	n/a	4	1.2967	0.327	0.217	0.690094	1.50691	1.51286	2.644	2.72577	0.40618	-0.316452	0.0498448	-0.0641653	2.61801	1.52905	2.61805	0.746544	0.285714	0.129032	0.75576	0.502304	0.502304	2.61724	0.496308	0.012807	0.00293338	2.61801	2.61805	56.1747	0.0756171	0.0779557	0.0393658	-0.330273	0.0320826	0.033661	-0.00665383	0.0147436	-0.0210488	-0.00951734	-0.0175797	-0.00836574	-0.00824634	-0.005029	-0.00242955
Homo sapiens	2	78.5	0.94	1.14	n/a	1.75	0.576288	0.396	0.295	0.952999	1.34237	1.3245	1.32125	1.40559	0.134089	-0.230043	0.0816842	-0.0372003	2.27294	1.26263	2.27785	0.766102	0.240678	0.172881	0.318644	0.40339	0.4	1.8964	0.572995	-0.0729907	0.0200465	2.13988	2.14122	51.8121	0.0827881	0.0880724	-0.0593475	-0.162773	0.00911361	0.00068875	-0.00072444	0.0102048	0.00858042	0.00407267	-0.00143748	-0.00449006	-0.00473194	-0.00014167	0.00134244
Homo sapiens	2	78.5	0.94	1.14	n/a	1.75	0.576288	0.419	0.317	1.02407	1.32177	1.32626	1.3195	1.40372	0.183741	-0.14254	0.0444778	-0.0169235	2.19114	1.19332	2.19158	0.728707	0.258675	0.205047	0.706625	0.432177	0.432177	2.11142	0.502898	-0.00092284	0.00846426	2.11426	2.11428	56.4069	0.0817144	0.0869302	0.0239078	-0.147451	0.0136481	0.01157	-0.00241548	0.012975	0.00268534	-0.00515104	-0.00954551	-0.00369222	-0.00572007	-0.00469078	-0.00482501
Homo sapiens	2	78.5	0.94	1.14	n/a	1.75	0.576288	0.41	0.316	1.02084	1.29747	1.30039	1.34575	1.43165	0.132449	-0.242187	0.0996258	-0.0329011	2.19542	1.21951	2.20134	0.756329	0.243671	0.167722	0.765823	0.408228	0.405063	1.9009	0.564597	-0.0674558	0.0379585	2.09023	2.09167	52.0104	0.0863479	0.0918594	-0.0588267	-0.163813	0.0103802	0.01112	0.00469066	0.0102517	0.00516888	-0.00063047	-0.00731106	-0.0107727	-0.0102353	-0.00528477	-0.00047429
Homo sapiens	2	78.5	0.94	1.14	n/a	1.75	0.576288	0.413	0.308	0.994996	1.34091	1.33511	1.31075	1.39441	0.132341	-0.204773	0.115788	-0.02984	2.17549	1.21065	2.17991	0.762987	0.25974	0.185065	0.0681818	0.415584	0.415584	1.86265	0.581928	-0.0874021	0.0458544	2.0932	2.09552	52.815	0.0793654	0.0844313	-0.0490498	-0.143295	0.0295449	0.00813532	0.00322563	0.0134671	0.0109672	-0.00307568	-0.00654954	-0.0059872	-0.00368525	-0.00077686	0.00281241
Homo sapiens	2	78.5	0.94	1.14	n/a	1.75	0.576288	0.407	0.31	1.00146	1.3129	1.31579	1.33	1.41489	0.1602	-0.173808	0.0349048	-0.063621	2.27177	1.2285	2.27326	0.745161	0.248387	0.203226	0.335484	0.432258	0.432258	2.11241	0.529144	-0.0241289	-0.024132	2.18682	2.18709	53.0184	0.0853824	0.0908323	-0.00424171	-0.143596	0.0185455	0.0122759	0.00172528	0.011183	0.00023981	-0.0058118	-0.0119204	-0.0114677	-0.0116573	-0.00601031	-0.00203911
Homo sapiens	2	78.5	0.94	1.14	n/a	1.75	0.576288	0.408	0.308	0.994996	1.32468	1.32979	1.316	1.4	0.155445	-0.206255	0.0758201	-0.0246474	2.16051	1.22549	2.16379	0.75974	0.237013	0.185065	0.717532	0.409091	0.405844	1.97111	0.544879	-0.0466044	0.0313308	2.07795	2.07871	54.4371	0.0814226	0.0866198	-0.0247825	-0.159691	0.014237	0.0023007	-0.00055625	0.0102868	0.0094786	0.00343508	-0.00653371	-0.0089398	-0.0104798	-0.00605369	-0.00365245
Homo sapiens	2	78.5	0.94	1.14	n/a	1.75	0.576288	0.419	0.315	1.01761	1.33016	1.321	1.32475	1.40931	0.165645	-0.187085	0.0634239	-0.0296069	2.12847	1.19332	2.13078	0.765079	0.257143	0.184127	0.771429	0.44127	0.438095	1.97933	0.542147	-0.0440906	0.0326676	2.0746	2.07532	56.383	0.0784134	0.0834185	-0.0135963	-0.15427	0.0277853	0.00594533	0.00688156	0.0119207	0.00917681	-0.00053024	-0.00518158	-0.00780805	-0.00407009	-0.00086963	0.0014982
Homo sapiens	2	78.5	0.94	1.14	n/a	1.75	0.576288	0.42	0.321	1.03699	1.30841	1.31406	1.33175	1.41676	0.158924	-0.219735	0.0696066	-0.0273106	2.22234	1.19048	2.22385	0.738318	0.252336	0.211838	0.728972	0.423676	0.423676	2.07836	0.525074	-0.0233727	0.00592078	2.13608	2.13622	54.1885	0.0850015	0.0904271	-0.014689	-0.158012	-0.00037957	0.0110829	-0.00040168	0.0177579	0.00254523	-0.00207921	-0.0143872	-0.00905258	-0.00854808	0.0002187	0.00142669
Homo sapiens	2	78.5	0.94	1.14	n/a	1.75	0.576288	0.407	0.316	1.02084	1.28797	1.29199	1.3545	1.44096	0.157235	-0.17969	0.0661781	-0.0218496	2.25319	1.2285	2.25525	0.753165	0.262658	0.193038	0.0759494	0.436709	0.436709	2.10842	0.539755	-0.045783	0.0216608	2.19688	2.19747	53.2216	0.0894582	0.0951683	-0.0138288	-0.147101	0.0234761	0.0141379	0.00276462	0.0122687	0.00629889	0.00062358	-0.00800792	-0.00493336	-0.00278702	0.00166499	0.00099945
Homo sapiens	2	78.5	0.94	1.14	n/a	1.75	0.576288	0.403	0.311	1.00469	1.29582	1.30039	1.34575	1.43165	0.176574	-0.199924	0.0896616	-0.0143633	2.14662	1.24069	2.14843	0.778135	0.247588	0.18328	0.0353698	0.446945	0.446945	2.03682	0.542051	-0.042849	0.0326531	2.10903	2.10972	55.9585	0.0837434	0.0890888	-0.00784648	-0.163358	0.0255718	0.00093158	0.00634224	0.0137095	0.0134547	-0.00159047	-0.00951487	-0.0114543	-0.00846377	-0.00681361	-0.00288498
Homo sapiens	2	78.5	0.94	1.14	n/a	2	0.658615	0.398	0.289	0.933616	1.37716	1.38122	1.448	1.54043	0.174373	-0.229642	0.0889847	-0.0124983	2.36925	1.25628	2.37113	0.747405	0.256055	0.217993	0.0415225	0.425606	0.425606	2.21524	0.521752	-0.0209151	0.0266195	2.27208	2.27234	53.719	0.0810605	0.0862346	-0.0158294	-0.17461	0.00454372	0.0129434	0.00679922	0.018797	0.00511374	-0.00058732	-0.00955905	-0.00727304	-0.00674481	-0.00151053	-0.00051441
Homo sapiens	2	78.5	0.94	1.14	n/a	2	0.658615	0.389	0.277	0.89485	1.40433	1.40845	1.42	1.51064	0.18759	-0.199329	0.112989	-0.0238012	2.28769	1.28535	2.28933	0.768953	0.270758	0.202166	0.725632	0.440433	0.440433	2.11887	0.550433	-0.0450166	0.0190646	2.23388	2.23442	54.6348	0.0763191	0.0811905	-0.0120754	-0.165878	0.0303154	1.516e-05	0.00406652	0.0115456	-0.00031877	-0.00981904	-0.0117966	-0.0070219	-0.001584	0.00309292	0.00369143
Homo sapiens	2	78.5	0.94	1.14	n/a	2	0.658615	0.389	0.281	0.907772	1.38434	1.36799	1.462	1.55532	0.186786	-0.202678	0.0614381	-0.0299292	2.30625	1.28535	2.3072	0.790036	0.274021	0.241993	0.0711744	0.469751	0.469751	2.20017	0.547213	-0.0393802	0.0110148	2.287	2.28737	54.5706	0.0788653	0.0838993	-0.017268	-0.169658	0.035818	0.00254575	0.017339	0.0128042	0.00074878	-0.00680544	-0.00814114	-0.00685281	-0.00608708	-0.00230026	-0.00087411
Homo sapiens	2	78.5	0.94	1.14	n/a	2	0.658615	0.37	0.262	0.846393	1.41221	1.41643	1.412	1.50213	0.179833	-0.207783	0.0889233	-0.0103769	2.34212	1.35135	2.34361	0.78626	0.270992	0.209924	0.78626	0.458015	0.458015	2.22494	0.542285	-0.0378124	0.0412248	2.30767	2.30835	53.3898	0.0767745	0.081675	-0.0157151	-0.165114	0.0320959	0.00392837	0.0176732	0.0115187	-0.00067951	-0.0102158	-0.013713	-0.0113957	-0.0073285	-0.00466025	-0.003107
Homo sapiens	2	78.5	0.94	1.14	n/a	2	0.658615	0.386	0.277	0.89485	1.3935	1.3986	1.43	1.52128	0.170454	-0.227329	0.0747649	-0.0127305	2.31504	1.29534	2.3177	0.772563	0.263538	0.220217	0.0361011	0.440433	0.440433	2.15202	0.544913	-0.0436678	0.0476002	2.2566	2.25753	53.8997	0.0783714	0.0833739	-0.0331098	-0.178199	0.0152336	0.0054487	0.00931816	0.0127308	0.00109064	-0.00337001	-0.00912688	-0.00613109	-0.00639532	-0.00295838	-0.00237023
Homo sapiens	2	78.5	0.94	1.14	n/a	2	0.658615	0.378	0.28	0.904542	1.35	1.35318	1.478	1.57234	0.165685	-0.222429	0.104065	-0.0232018	2.34618	1.32275	2.34958	0.767857	0.257143	0.2	0.760714	0.435714	0.435714	2.13716	0.555574	-0.0577615	0.0521772	2.28464	2.28597	52.2267	0.0849537	0.0903763	-0.0352306	-0.169893	0.0228991	0.00398505	0.00699099	0.0125623	0.0072362	-0.00159425	-0.00677323	-0.00939086	-0.00642093	-0.00231904	-3.863e-05
Homo sapiens	2	78.5	0.94	1.14	n/a	2	0.658615	0.397	0.304	0.982074	1.30592	1.31062	1.526	1.6234	0.204197	-0.199616	0.0804276	-0.0169639	2.32596	1.25945	2.32742	0.740132	0.256579	0.207237	0.0394737	0.434211	0.434211	2.20057	0.526371	-0.0254121	0.0115339	2.25822	2.25839	53.3943	0.0897074	0.0954334	0.00196106	-0.17648	0.0137174	0.0192626	-0.00268643	0.0234973	0.00799037	0.00344824	-0.00678788	-0.00110122	-0.00421036	-0.00183638	-0.00288552
Homo sapiens	2	78.5	0.94	1.14	n/a	2	0.658615	0.387	0.292	0.943308	1.32534	1.33156	1.502	1.59787	0.190803	-0.195313	0.0725506	-0.0237405	2.33611	1.29199	2.33829	0.770548	0.284247	0.226027	0.756849	0.458904	0.458904	2.19738	0.550894	-0.0555698	0.0346842	2.30519	2.30612	52.8477	0.0878832	0.0934928	-0.0194827	-0.171714	0.0407451	0.00992369	0.0106745	0.0111879	0.00325274	-0.00514113	-0.00500441	-0.00652764	-0.0026764	-0.00317818	-0.00115111
Homo sapiens	2	78.5	0.94	1.14	n/a	2.25	0.740942	0.411	0.303	0.978843	1.35644	1.3624	1.6515	1.75691	0.217366	-0.240234	0.0309933	-0.0428092	2.14523	1.21655	2.14731	0.735974	0.237624	0.118812	0.722772	0.425743	0.422442	2.07265	0.494929	0.00856407	0.00419873	2.05922	2.05924	59.4301	0.0767202	0.0816173	0.00640691	-0.201546	-0.00222203	0.0162355	0.00031501	0.0159984	0.00108724	0.00112526	-0.00934395	-0.00935928	-0.0137496	-0.007552	-0.00551666
Homo sapiens	2	78.5	0.94	1.14	n/a	2.25	0.740942	0.406	0.301	0.972382	1.34884	1.35318	1.66275	1.76888	0.222522	-0.241552	0.0566531	-0.0293261	2.12081	1.23153	2.12251	0.76412	0.245847	0.438538	0.774086	0.465116	0.465116	2.09125	0.514282	-0.0170947	0.0482991	2.10453	2.10515	59.6491	0.0773089	0.0822435	0.00428358	-0.20086	0.0264509	0.0128672	0.0101505	0.0119198	0.00326929	-0.00407697	-0.014989	-0.0165804	-0.0156296	-0.0074253	-0.00153576
Homo sapiens	2	78.5	0.94	1.14	n/a	2.25	0.740942	0.405	0.3	0.969152	1.35	1.35501	1.6605	1.76649	0.190266	-0.261938	0.0646719	-0.0390693	2.18561	1.23457	2.18944	0.74	0.233333	0.133333	0.71	0.42	0.416667	2.06043	0.520198	-0.0241981	0.0229341	2.1032	2.10347	56.2753	0.0800949	0.0852073	-0.0220658	-0.197239	-0.00167806	0.0156104	-0.0014057	0.0141226	0.00334059	0.00402016	-0.00924512	-0.0106968	-0.0152107	-0.00972236	-0.00635246
Homo sapiens	2	78.5	0.94	1.14	n/a	2.25	0.740942	0.412	0.312	1.00792	1.32051	1.32626	1.6965	1.80479	0.218579	-0.260151	0.0637185	-0.0283914	2.1605	1.21359	2.16251	0.740385	0.230769	0.125	0.705128	0.439103	0.439103	2.10552	0.499431	0.00273798	0.0405363	2.10155	2.10194	59.0489	0.0818947	0.087122	0.00572723	-0.199863	0.00028413	0.0162496	0.0001284	0.0183244	0.00239173	0.00140979	-0.0127086	-0.0151716	-0.019157	-0.0122298	-0.00696155
Homo sapiens	2	78.5	0.94	1.14	n/a	2.25	0.740942	0.407	0.303	0.978843	1.34323	1.34771	1.6695	1.77606	0.20416	-0.24307	0.0566759	-0.061142	2.11947	1.2285	2.12197	0.735974	0.224422	0.125413	0.70297	0.415842	0.415842	2.02598	0.507252	-0.00705198	-0.0184174	2.03706	2.03715	58.1989	0.0786057	0.0836231	-0.00126118	-0.194513	-0.00376757	0.0134221	-0.00522234	0.0165996	0.00468171	0.00787801	-0.00728511	-0.00729519	-0.0129613	-0.00940732	-0.00667742
Homo sapiens	2	78.5	0.94	1.14	n/a	2.25	0.740942	0.408	0.303	0.978843	1.34653	1.35135	1.665	1.77128	0.210325	-0.251514	0.0547011	-0.0177148	2.16249	1.22549	2.16503	0.759076	0.244224	0.422442	0.735974	0.462046	0.462046	2.10477	0.528763	-0.0408077	0.0415922	2.14181	2.1426	57.7389	0.079244	0.0843021	-0.0130343	-0.198735	0.0261437	0.0201319	0.00646306	0.0136234	0.00468456	-0.00175537	-0.0151561	-0.0162552	-0.0165227	-0.00847908	-0.00359116
Homo sapiens	2	78.5	0.94	1.14	n/a	2.25	0.740942	0.404	0.298	0.962691	1.3557	1.36054	1.65375	1.75931	0.208992	-0.23861	0.0410801	-0.0663459	2.25686	1.23762	2.25889	0.748322	0.258389	0.197987	0.721477	0.439597	0.436242	2.16926	0.519993	-0.0232853	-0.0224143	2.20405	2.20428	55.5556	0.0812004	0.0863834	-0.00478811	-0.19256	0.0167581	0.0229403	0.00524492	0.0173191	-0.00075418	-0.00483973	-0.0171318	-0.0115432	-0.0103115	-0.00343268	-0.00038662
Homo sapiens	2	78.5	0.94	1.14	n/a	2.5	0.823269	0.38	0.278	0.898081	1.36691	1.37174	1.8225	1.93883	0.251752	-0.251326	0.0882251	-0.0518061	2.34922	1.31579	2.35052	0.751799	0.26259	0.161871	0.744604	0.460432	0.460432	2.30711	0.508895	-0.0111921	0.0180568	2.31838	2.31847	56.0109	0.0831318	0.0884381	0.0087022	-0.218655	0.0244356	0.0228386	0.00508972	0.0181573	-0.00146708	-0.00044891	-0.0132911	-0.00859682	-0.00882732	0.0023045	0.00276477
Homo sapiens	2	78.5	0.94	1.14	n/a	2.5	0.823269	0.369	0.266	0.859315	1.38722	1.39276	1.795	1.90957	0.251143	-0.284782	0.0498225	-0.034792	2.33225	1.35501	2.33388	0.781955	0.259398	0.398496	0.778195	0.477444	0.473684	2.29296	0.528219	-0.0386538	0.033864	2.32318	2.32375	55.8946	0.0802742	0.0853981	-0.0120715	-0.229598	0.0406742	0.0109779	0.0210788	0.0158567	0.00416573	-0.00578665	-0.0167608	-0.0181359	-0.0139505	-0.00572105	-0.00158814
Homo sapiens	2	78.5	0.94	1.14	n/a	2.5	0.823269	0.369	0.265	0.856084	1.39245	1.3986	1.7875	1.9016	0.208302	-0.311798	0.0492579	-0.0445467	2.30618	1.35501	2.31121	0.769811	0.25283	0.135849	0.762264	0.437736	0.433962	2.16936	0.545415	-0.0613911	0.00806152	2.25898	2.25983	54.4568	0.0791372	0.0841886	-0.0500144	-0.229674	0.020929	0.0114284	0.0152917	0.01516	0.00626799	-0.00303935	-0.0123985	-0.0142769	-0.0139273	-0.00687266	-0.00255196
Homo sapiens	2	78.5	0.94	1.14	n/a	2.5	0.823269	0.377	0.272	0.878698	1.38603	1.37552	1.8175	1.93351	0.218587	-0.305944	0.0822075	-0.0424291	2.35058	1.32626	2.35372	0.768382	0.264706	0.202206	0.735294	0.448529	0.444853	2.24862	0.531718	-0.0426948	0.0171583	2.307	2.30746	54.5076	0.0809808	0.0861498	-0.0307485	-0.223037	0.0201444	0.0172339	0.0149192	0.0197512	0.00027314	-0.00762508	-0.0199184	-0.0147671	-0.011765	-8.609e-05	0.00198349
Homo sapiens	2	78.5	0.94	1.14	n/a	2.5	0.823269	0.359	0.261	0.843162	1.37548	1.37931	1.8125	1.92819	0.205887	-0.340568	0.0814949	-0.0189783	2.38857	1.39276	2.39346	0.781609	0.245211	0.137931	0.800766	0.448276	0.448276	2.21003	0.557566	-0.0699462	0.0451304	2.34507	2.34655	53.5076	0.0835028	0.0888328	-0.0624373	-0.229867	0.0176192	0.00261621	0.014537	0.0192877	0.00484581	-0.00566881	-0.0177655	-0.0233491	-0.0210571	-0.011899	-0.00525751
Homo sapiens	2	78.5	0.94	1.14	n/a	2.5	0.823269	0.364	0.265	0.856084	1.37358	1.37931	1.8125	1.92819	0.256685	-0.258485	0.0841066	-0.0234223	2.35002	1.37363	2.35137	0.773585	0.267925	0.184906	0.8	0.467925	0.467925	2.31846	0.516247	-0.0208322	0.0382597	2.33461	2.33501	55.2198	0.0825578	0.0878274	0.00627093	-0.230652	0.0376591	0.0113057	0.0199989	0.0118335	0.00465163	-0.00967693	-0.0140874	-0.014436	-0.0111242	-0.00760519	-0.00428801
Homo sapiens	2	78.5	0.94	1.14	n/a	2.5	0.823269	0.353	0.257	0.83024	1.37354	1.37741	1.815	1.93085	0.216627	-0.319775	0.0659532	-0.0601115	2.47175	1.41643	2.47575	0.77821	0.256809	0.206226	0.723735	0.439689	0.435798	2.28588	0.552461	-0.0643221	-0.00273563	2.41017	2.41103	52.6099	0.0859487	0.0914348	-0.056114	-0.236589	0.0137454	-0.001791	0.0107723	0.0179914	0.00271087	-0.00403442	-0.0126429	-0.0118222	-0.0108027	-0.00435965	-0.00205046
Homo sapiens	2	78.5	0.94	1.14	n/a	2.5	0.823269	0.36	0.262	0.846393	1.37405	1.38122	1.81	1.92553	0.235409	-0.273406	0.0552113	-0.0626916	2.46505	1.38889	2.46702	0.748092	0.255725	0.141221	0.351145	0.442748	0.442748	2.4014	0.510302	-0.0112205	-0.0453449	2.41619	2.41664	53.5714	0.0860341	0.0915256	-0.00565728	-0.228007	0.00768077	0.00897208	0.00774591	0.019346	0.0012934	-0.00052239	-0.0128331	-0.00601762	-0.00976514	-0.00067531	-0.00224656
Homo sapiens	2	78.5	0.94	1.14	n/a	2.5	0.823269	0.363	0.265	0.856084	1.36981	1.37552	1.8175	1.93351	0.229704	-0.288281	0.0785256	-0.0308861	2.4079	1.37741	2.4111	0.754717	0.256604	0.2	0.781132	0.430189	0.430189	2.31076	0.51582	-0.0199954	0.0369989	2.33982	2.3402	54.2466	0.084652	0.0900553	-0.0143065	-0.232757	0.00805387	0.0102043	0.0101337	0.01589	0.00508651	-0.00234501	-0.011274	-0.00899725	-0.0086435	-0.00261013	-0.00146996
Homo sapiens	2	78.5	0.94	1.14	n/a	3	0.987922	0.334	0.223	0.720403	1.49776	1.50376	1.995	2.12234	0.272463	-0.295818	0.0551705	-0.0616668	2.56145	1.49701	2.56259	0.775785	0.29148	0.237668	0.735426	0.475336	0.475336	2.52433	0.520928	-0.0301684	-0.0148647	2.54826	2.54848	53.1437	0.0756311	0.0804586	-0.0181954	-0.259918	0.026623	0.0127867	0.00867734	0.00727907	-0.0131499	-0.00681185	-0.0142401	-0.00322919	-0.00524219	0.00240524	-0.00025388
Homo sapiens	2	78.5	0.94	1.14	n/a	3	0.987922	0.328	0.219	0.707481	1.49772	1.50376	1.995	2.12234	0.247459	-0.32525	0.0713118	-0.0605643	2.51698	1.52439	2.51972	0.799087	0.283105	0.13242	0.767123	0.465753	0.465753	2.40312	0.550789	-0.0674012	-0.00918794	2.4952	2.49612	53.2934	0.0743692	0.0791162	-0.050304	-0.252736	0.0356156	0.00409627	0.01634	0.00591657	-0.0115267	-0.0176046	-0.0197333	-0.0118191	-0.00983215	-0.00200408	-0.00084426
Homo sapiens	2	78.5	0.94	1.14	n/a	3	0.987922	0.349	0.234	0.755938	1.49145	1.49925	2.001	2.12872	0.260099	-0.284596	0.0334597	-0.0608772	2.49683	1.43266	2.49858	0.777778	0.286325	0.128205	0.324786	0.461538	0.461538	2.4349	0.524729	-0.0331681	-0.0165362	2.47121	2.47148	53.4328	0.0744402	0.0791917	-0.0161454	-0.239622	0.0329641	0.0188699	0.0123472	0.0165923	-0.0111608	-0.00616344	-0.0164768	-0.00548908	-0.00820019	0.00143368	-0.00051643
Homo sapiens	2	78.5	0.94	1.14	n/a	3	0.987922	0.336	0.226	0.730094	1.48673	1.49477	2.007	2.13511	0.247012	-0.322654	0.0762357	-0.0442341	2.52624	1.4881	2.52913	0.778761	0.283186	0.137168	0.769911	0.460177	0.460177	2.42387	0.541089	-0.0564971	0.0175485	2.49732	2.49802	53.1947	0.0763421	0.081215	-0.0471878	-0.259276	0.0229591	0.00597995	0.0101013	0.00880078	-0.00995565	-0.00862224	-0.0142426	-0.00296223	-0.00441458	0.00494662	0.00262679
Homo sapiens	2	78.5	0.94	1.14	n/a	3	0.987922	0.344	0.23	0.743016	1.49565	1.5015	1.998	2.12553	0.285644	-0.27555	0.0812439	-0.0332185	2.52223	1.45349	2.52297	0.769565	0.278261	0.243478	0.686957	0.478261	0.478261	2.49381	0.522874	-0.0278889	0.0113947	2.51499	2.51517	53.5127	0.0752917	0.0800976	-0.00406032	-0.249962	0.0306737	0.0119094	0.005478	0.0195776	-0.00959661	-0.00347698	-0.015594	-0.00244599	-0.00604186	0.00109926	-0.0010612
Homo sapiens	2	78.5	0.94	1.14	n/a	3	0.987922	0.331	0.22	0.710711	1.50455	1.51057	1.986	2.11277	0.253409	-0.309677	0.088571	-0.0152107	2.5434	1.51057	2.54603	0.786364	0.277273	0.240909	0.972727	0.463636	0.463636	2.43624	0.549821	-0.0670398	0.0164625	2.52115	2.52209	52.9323	0.0749419	0.0797254	-0.0454815	-0.259526	0.0291971	-0.00829245	0.0110429	0.00863984	-0.00084837	-0.00735192	-0.00860071	-0.00321642	-0.00251137	0.0032004	0.00118086
Homo sapiens	2	78.5	0.94	1.14	n/a	3	0.987922	0.347	0.236	0.762399	1.47034	1.47493	2.034	2.16383	0.266385	-0.275062	0.0587494	-0.0602578	2.57289	1.44092	2.57467	0.754237	0.279661	0.237288	0.771186	0.457627	0.457627	2.51324	0.51385	-0.0180685	-0.022112	2.53457	2.53473	53.2353	0.078277	0.0832734	-0.0094569	-0.251827	0.0131977	0.0200423	-0.00090373	0.0138547	-0.00779043	4.978e-05	-0.00937553	0.00060013	-0.00347755	0.00295563	0.0017747
Homo sapiens	2	78.5	0.94	1.14	n/a	3.25	1.07025	0.337	0.226	0.730094	1.49115	1.49701	2.171	2.30957	0.277033	-0.323326	0.0840943	-0.0719295	2.52715	1.48368	2.53036	0.765487	0.265487	0.146018	0.336283	0.451327	0.446903	2.42709	0.527572	-0.0417932	-0.0211625	2.48003	2.48047	53.9493	0.0759307	0.0807773	-0.0305243	-0.282326	0.00756577	0.00371124	-0.00521136	0.0128166	-0.00632526	-0.00039364	-0.0126675	-0.00115016	-0.00554056	0.00361031	0.00176901
Homo sapiens	2	78.5	0.94	1.14	n/a	3.25	1.07025	0.348	0.236	0.762399	1.47458	1.47929	2.197	2.33723	0.288586	-0.336564	0.0663471	-0.0413669	2.44536	1.43678	2.44803	0.762712	0.288136	0.139831	0.783898	0.461864	0.461864	2.37971	0.532845	-0.0521826	0.00500471	2.42591	2.42647	54.5723	0.0752369	0.0800393	-0.0339099	-0.28289	0.0268826	0.018033	0.00920463	0.0204982	-0.00665416	-0.00086046	-0.0104701	0.00146007	-0.00274511	0.00471723	0.0003645
Homo sapiens	2	78.5	0.94	1.14	n/a	3.25	1.07025	0.343	0.231	0.746247	1.48485	1.49031	2.18075	2.31995	0.276648	-0.322834	0.0302972	-0.0733825	2.48642	1.45773	2.48929	0.766234	0.272727	0.125541	0.341991	0.454545	0.450216	2.39906	0.526794	-0.0363149	-0.0464696	2.44689	2.4476	54.6805	0.0750279	0.0798169	-0.0309689	-0.276948	0.0143561	0.00869692	0.00638936	0.0170785	-0.00662811	-0.00314778	-0.00975819	-0.00155579	-0.00516797	0.0004248	-0.0008078
[truncated: 63 more rows]
[truncated: 47 more columns]
